# Supplementary material for: A Comprehensive Metabolomic and Microbial Analysis Following Dietary Amino Acid Reduction in Mice
Source: Metabolites. 2024 Dec 14;14(12):706. doi: 10.3390/metabo14120706 (PMC11677231; doi:10.3390/metabo14120706)
Supplement: Supplementary file 1 [file metabolites-14-00706-s001.zip › Supplementary Tables.xlsx]

## Sheet: Table S1
Table S1: Summary statistics of all associations
Tissue Type	Name of the Metabolite/ Microbiome	ANOVA			pairwise comparison			NEAA metabolite direction	pairwise comparison			PRN metabolites direction	pairwise comparison			pairwise comparison			Control is up/down & different from other dietary groups	NEAA is up/down & different from other groups	Protein is up/down & different from other groups	Stepwise increase/decrease	9.98004e-05
Matrices	var	term	statistic	p.value	term	statistic	p.value	Direction	term	statistic	p.value	Direction	term	statistic	p.value	term	statistic	p.value	Control_different	NEAA_different	Protein_different	Ladder	bonferroni significance
Liver	Phosphorylcholine.Liver	Group	66.3758	1.50364e-07	CTR_NEAA	-10.6752	5.20099e-06	Down	CTR_PRN	-10.4703	6.01658e-06	Down	CTR_both	11.0259	2.75075e-08	PRN_NEAA	1.36516	0.202127	TRUE	FALSE	FALSE	FALSE	TRUE
Liver	O.Phosphoethanolamine.Liver	Group	54.2067	4.93056e-07	CTR_NEAA	16.0401	2.28914e-07	Up	CTR_PRN	7.50524	6.89347e-05	Up	CTR_both	-10.213	7.19012e-08	PRN_NEAA	-1.05875	0.314619	TRUE	FALSE	FALSE	FALSE	TRUE
Liver	X3.Methylhistidine.Liver	Group	52.8896	5.68613e-07	CTR_NEAA	8.74758	2.28308e-05	Up	CTR_PRN	6.56646	0.000175425	N.S.	CTR_both	-4.22318	0.000851325	PRN_NEAA	-5.81789	0.000168802	FALSE	FALSE	FALSE	TRUE	TRUE
Liver	CDP.Ethanolamine.Liver	Group	50.0562	7.81292e-07	CTR_NEAA	7.446	7.29223e-05	Up	CTR_PRN	9.90171	9.13735e-06	Up	CTR_both	-10.2263	7.07481e-08	PRN_NEAA	0.655538	0.526915	TRUE	FALSE	FALSE	FALSE	TRUE
Liver	NADP.Liver	Group	47.3127	1.07941e-06	CTR_NEAA	18.0719	9.02285e-08	Up	CTR_PRN	5.97977	0.000330776	N.S.	CTR_both	-8.27866	9.17228e-07	PRN_NEAA	-2.14279	0.0577627	TRUE	FALSE	FALSE	FALSE	TRUE
Liver	FAD.Liver	Group	47.204	1.09369e-06	CTR_NEAA	9.30445	1.45012e-05	Up	CTR_PRN	6.78698	0.000139668	N.S.	CTR_both	-5.49232	7.93116e-05	PRN_NEAA	-4.22001	0.00177158	FALSE	FALSE	FALSE	TRUE	TRUE
Liver	L.Pipecolic.acid.Liver	Group	44.7654	1.47938e-06	CTR_NEAA	10.288	6.86406e-06	Up	CTR_PRN	4.16676	0.00313599	N.S.	CTR_both	-4.23784	0.000827429	PRN_NEAA	-5.36982	0.000314606	FALSE	FALSE	FALSE	TRUE	TRUE
Liver	Citric.acid.Liver	Group	44.749	1.48246e-06	CTR_NEAA	7.88698	4.83709e-05	Up	CTR_PRN	6.52662	0.000182907	N.S.	CTR_both	-6.79735	8.63397e-06	PRN_NEAA	-3.99621	0.00253378	FALSE	FALSE	FALSE	TRUE	TRUE
Serum	N.Acetylaspartylglutamic.acid.Serum	Group	41.6092	2.2359e-06	CTR_NEAA	-5.24013	0.000783163	N.S.	CTR_PRN	2.99934	0.0170888	N.S.	CTR_both	0.176041	0.862783	PRN_NEAA	10.0559	1.5104e-06	FALSE	FALSE	FALSE	FALSE	TRUE
Serum	L.Pipecolic.acid.Serum	Group	39.9061	2.82618e-06	CTR_NEAA	9.37468	1.3717e-05	Up	CTR_PRN	5.34484	0.000690107	N.S.	CTR_both	-4.81675	0.000273813	PRN_NEAA	-4.17561	0.00190094	FALSE	FALSE	FALSE	TRUE	TRUE
Liver	Thiamine.Liver	Group	35.6429	5.28721e-06	CTR_NEAA	-10.9497	4.29485e-06	Down	CTR_PRN	-4.69373	0.00155402	N.S.	CTR_both	5.0947	0.000163282	PRN_NEAA	3.5821	0.0049942	FALSE	FALSE	FALSE	TRUE	TRUE
Liver	Aminoadipic.acid.Liver	Group	32.1423	9.29024e-06	CTR_NEAA	-5.81595	0.000397869	N.S.	CTR_PRN	-8.81533	2.15768e-05	Down	CTR_both	6.49851	1.40528e-05	PRN_NEAA	-2.29532	0.0446085	FALSE	FALSE	FALSE	FALSE	TRUE
Liver	Uridine.Liver	Group	31.9687	9.56616e-06	CTR_NEAA	-7.67115	5.8997e-05	Down	CTR_PRN	-6.49792	0.000188516	N.S.	CTR_both	5.28006	0.000116307	PRN_NEAA	3.13631	0.0105764	FALSE	FALSE	FALSE	TRUE	TRUE
Liver	Inosinic.acid.Liver	Group	31.5808	1.02176e-05	CTR_NEAA	7.16248	9.59098e-05	Up	CTR_PRN	8.39541	3.08064e-05	Up	CTR_both	-8.1114	1.16541e-06	PRN_NEAA	0.536302	0.603475	TRUE	FALSE	FALSE	FALSE	TRUE
Liver	Imidazoleacetic.acid.Liver	Group	30.0699	1.32932e-05	CTR_NEAA	-6.28639	0.00023623	N.S.	CTR_PRN	-9.58347	1.16511e-05	Down	CTR_both	8.031	1.30914e-06	PRN_NEAA	-0.190907	0.852418	TRUE	FALSE	FALSE	FALSE	TRUE
Fecal	Propionylcarnitine.Fecal	Group	28.6008	1.7353e-05	CTR_NEAA	5.40305	0.000643674	N.S.	CTR_PRN	0.306739	0.766874	N.S.	CTR_both	-1.7748	0.097668	PRN_NEAA	-6.40096	7.82291e-05	FALSE	TRUE	FALSE	FALSE	TRUE
Serum	N.Acetylglutamine.Serum	Group	27.9056	1.97627e-05	CTR_NEAA	6.72697	0.000148525	N.S.	CTR_PRN	1.28186	0.235792	N.S.	CTR_both	-2.51051	0.0249544	PRN_NEAA	-7.09824	3.30231e-05	FALSE	TRUE	FALSE	FALSE	TRUE
Liver	L.Homoserine.Liver	Group	27.8591	1.99372e-05	CTR_NEAA	-7.17765	9.44941e-05	Down	CTR_PRN	-6.19617	0.000260512	N.S.	CTR_both	5.5212	7.53221e-05	PRN_NEAA	2.62412	0.0254175	FALSE	FALSE	FALSE	TRUE	TRUE
Liver	Choline.Liver	Group	27.1671	2.27562e-05	CTR_NEAA	11.5995	2.77562e-06	Up	CTR_PRN	3.98225	0.00404892	N.S.	CTR_both	-5.23839	0.000125473	PRN_NEAA	-2.82575	0.0179826	FALSE	FALSE	FALSE	TRUE	TRUE
Liver	Guanosine.Liver	Group	26.3031	2.69455e-05	CTR_NEAA	6.6475	0.000161224	N.S.	CTR_PRN	5.77551	0.00041665	N.S.	CTR_both	-6.85167	7.91263e-06	PRN_NEAA	-1.49283	0.166344	TRUE	FALSE	FALSE	FALSE	TRUE
Serum	Gluconic.acid.Serum	Group	26.048	2.83482e-05	CTR_NEAA	5.23105	0.000791863	N.S.	CTR_PRN	1.02059	0.337317	N.S.	CTR_both	-2.00127	0.0651367	PRN_NEAA	-5.69386	0.000199988	FALSE	TRUE	FALSE	FALSE	TRUE
Liver	L.Threonine.Liver	Group	25.2938	3.30146e-05	CTR_NEAA	-6.02767	0.000313589	N.S.	CTR_PRN	-7.24549	8.84405e-05	Down	CTR_both	6.03258	3.0777e-05	PRN_NEAA	2.04376	0.0682168	TRUE	FALSE	FALSE	FALSE	TRUE
Liver	Glutathione.Liver	Group	24.4859	3.90274e-05	CTR_NEAA	-5.71023	0.000449055	N.S.	CTR_PRN	-3.44775	0.0087237	N.S.	CTR_both	2.82352	0.0135386	PRN_NEAA	4.51989	0.00110853	FALSE	FALSE	FALSE	TRUE	TRUE
Liver	D.Glyceraldehyde.3.phosphate.Liver	Group	24.2716	4.08281e-05	CTR_NEAA	-7.1392	9.81276e-05	Down	CTR_PRN	-3.77013	0.00546465	N.S.	CTR_both	4.14168	0.000997612	PRN_NEAA	3.55256	0.0052458	FALSE	FALSE	FALSE	TRUE	TRUE
Liver	X4.Trimethylammoniobutanoic.acid.Liver	Group	23.5569	4.7566e-05	CTR_NEAA	-5.91606	0.000355263	N.S.	CTR_PRN	-5.34939	0.000686349	N.S.	CTR_both	6.26656	2.06835e-05	PRN_NEAA	1.8525	0.09366	TRUE	FALSE	FALSE	FALSE	TRUE
Liver	D.Glucuronic.acid.Liver	Group	23.5042	4.81123e-05	CTR_NEAA	-5.24407	0.000779423	N.S.	CTR_PRN	-7.07833	0.000104201	N.S.	CTR_both	6.14212	2.55275e-05	PRN_NEAA	-1.70266	0.119458	TRUE	FALSE	FALSE	FALSE	TRUE
Liver	S.Adenosylhomocysteine.Liver	Group	23.2457	5.08952e-05	CTR_NEAA	6.30879	0.000230595	N.S.	CTR_PRN	0.420157	0.685429	N.S.	CTR_both	-1.84382	0.0864757	PRN_NEAA	-5.40792	0.000298057	FALSE	TRUE	FALSE	FALSE	TRUE
Liver	Uridine.diphosphate.glucuronic.acid.Liver	Group	23.078	5.28009e-05	CTR_NEAA	7.71888	5.64407e-05	Up	CTR_PRN	5.3467	0.000688576	N.S.	CTR_both	-7.02739	5.98325e-06	PRN_NEAA	-0.245928	0.810712	TRUE	FALSE	FALSE	FALSE	TRUE
Liver	ADP.Liver	Group	23.0067	5.36361e-05	CTR_NEAA	8.43364	2.98059e-05	Up	CTR_PRN	5.26609	0.000758882	N.S.	CTR_both	-6.99177	6.3299e-06	PRN_NEAA	0.355608	0.729521	TRUE	FALSE	FALSE	FALSE	TRUE
Serum	Adenosine.triphosphate.Serum	Group	22.6026	5.86653e-05	CTR_NEAA	-5.91561	0.00035544	N.S.	CTR_PRN	1.34181	0.216496	N.S.	CTR_both	0.761601	0.458936	PRN_NEAA	6.28095	9.13089e-05	FALSE	TRUE	FALSE	FALSE	TRUE
Liver	Citicoline.Liver	Group	22.1761	6.45731e-05	CTR_NEAA	5.81759	0.000397127	N.S.	CTR_PRN	5.48808	0.000581872	N.S.	CTR_both	-6.91012	7.2069e-06	PRN_NEAA	0.0606633	0.952823	TRUE	FALSE	FALSE	FALSE	TRUE
Liver	N6.Acetyl.L.lysine.Liver	Group	21.9605	6.7821e-05	CTR_NEAA	-6.96943	0.000116134	N.S.	CTR_PRN	-4.97165	0.00109084	N.S.	CTR_both	6.87572	7.61377e-06	PRN_NEAA	0.0754308	0.94136	TRUE	FALSE	FALSE	FALSE	TRUE
Liver	Phosphocreatine.Liver	Group	21.697	7.20473e-05	CTR_NEAA	5.92077	0.000353386	N.S.	CTR_PRN	7.17373	9.48578e-05	Up	CTR_both	-6.73413	9.56154e-06	PRN_NEAA	-0.491594	0.633617	TRUE	FALSE	FALSE	FALSE	TRUE
Liver	D.Fructose.Liver	Group	20.2692	0.000100997	CTR_NEAA	-6.29865	0.000233126	N.S.	CTR_PRN	-3.12023	0.0142238	N.S.	CTR_both	3.60466	0.00287179	PRN_NEAA	3.57473	0.00505578	FALSE	FALSE	FALSE	TRUE	FALSE
Liver	AICAR.Liver	Group	19.1579	0.000133045	CTR_NEAA	5.08551	0.000946651	N.S.	CTR_PRN	6.68545	0.000155017	N.S.	CTR_both	-6.12314	2.63653e-05	PRN_NEAA	0.893158	0.39276	TRUE	FALSE	FALSE	FALSE	FALSE
Liver	Hexanoylcarnitine.Liver	Group	19.0033	0.000138376	CTR_NEAA	-6.58671	0.000171751	N.S.	CTR_PRN	-3.58877	0.0070972	N.S.	CTR_both	4.23389	0.000833808	PRN_NEAA	2.82261	0.0180797	FALSE	FALSE	FALSE	TRUE	FALSE
Liver	Uridine.diphosphate.N.acetylglucosamine.Liver	Group	18.5006	0.00015749	CTR_NEAA	-2.69137	0.0274382	N.S.	CTR_PRN	3.42163	0.00906615	N.S.	CTR_both	0.0645638	0.949434	PRN_NEAA	5.43868	0.000285378	FALSE	FALSE	FALSE	FALSE	FALSE
Liver	S.Adenosylmethionine.Liver	Group	18.4544	0.000159398	CTR_NEAA	-4.52394	0.0019398	N.S.	CTR_PRN	-2.21293	0.0578163	N.S.	CTR_both	2.25688	0.0405247	PRN_NEAA	4.34396	0.0014573	FALSE	TRUE	FALSE	FALSE	FALSE
Serum	Guanosine.diphosphate.Serum	Group	18.2885	0.000166458	CTR_NEAA	-6.11514	0.000284687	N.S.	CTR_PRN	0.0586421	0.954676	N.S.	CTR_both	1.51761	0.151367	PRN_NEAA	5.12505	0.000447388	FALSE	TRUE	FALSE	FALSE	FALSE
Liver	NADPH.Liver	Group	17.7346	0.000192801	CTR_NEAA	6.51688	0.000184791	N.S.	CTR_PRN	4.47901	0.00205849	N.S.	CTR_both	-6.06331	2.9199e-05	PRN_NEAA	-0.603737	0.559464	TRUE	FALSE	FALSE	FALSE	FALSE
Serum	S.Adenosylmethionine.Serum	Group	16.6924	0.00025656	CTR_NEAA	-6.31943	0.00022797	N.S.	CTR_PRN	1.90224	0.0936445	N.S.	CTR_both	0.118041	0.907712	PRN_NEAA	5.309	0.000343099	FALSE	TRUE	FALSE	FALSE	FALSE
Liver	D.Ribose.5.phosphate.Liver	Group	16.4013	0.000278516	CTR_NEAA	-6.31696	0.000228576	N.S.	CTR_PRN	-1.88645	0.095949	N.S.	CTR_both	2.77984	0.014754	PRN_NEAA	3.58191	0.0049958	FALSE	TRUE	FALSE	FALSE	FALSE
Liver	Coenzyme.A.Liver	Group	16.275	0.000288709	CTR_NEAA	-2.28537	0.0516369	N.S.	CTR_PRN	3.1	0.0146658	N.S.	CTR_both	-0.181805	0.858342	PRN_NEAA	5.31125	0.000341995	FALSE	FALSE	TRUE	FALSE	FALSE
Liver	Uridine.5..diphosphate.Liver	Group	16.068	0.000306357	CTR_NEAA	-0.0723927	0.944067	N.S.	CTR_PRN	4.52737	0.00193105	N.S.	CTR_both	-1.48718	0.15914	PRN_NEAA	4.53633	0.00108079	FALSE	FALSE	TRUE	FALSE	FALSE
Serum	Galactonic.acid.Serum	Group	16.0623	0.000306866	CTR_NEAA	3.63782	0.00660974	N.S.	CTR_PRN	-0.174179	0.866052	N.S.	CTR_both	-1.45433	0.167905	PRN_NEAA	-4.97028	0.000561435	FALSE	TRUE	FALSE	FALSE	FALSE
Liver	NADH.Liver	Group	15.9025	0.000321375	CTR_NEAA	6.13587	0.000278275	N.S.	CTR_PRN	4.46763	0.00208978	N.S.	CTR_both	-5.24543	0.000123874	PRN_NEAA	-1.30624	0.220716	TRUE	FALSE	FALSE	FALSE	FALSE
Liver	Kynurenic.acid.Liver	Group	15.2981	0.000383902	CTR_NEAA	-3.28422	0.0111175	N.S.	CTR_PRN	-5.93254	0.000348744	N.S.	CTR_both	4.3618	0.000651007	PRN_NEAA	-2.3072	0.0437155	FALSE	FALSE	FALSE	FALSE	FALSE
Liver	X4.Pyridoxic.acid.Liver	Group	14.9675	0.000423995	CTR_NEAA	-2.85739	0.0212364	N.S.	CTR_PRN	-5.47424	0.000591474	N.S.	CTR_both	3.54065	0.00326091	PRN_NEAA	-2.91719	0.0153743	FALSE	FALSE	FALSE	FALSE	FALSE
Serum	N.Acetylasparagine.Serum	Group	14.8113	0.000444604	CTR_NEAA	4.61764	0.00171548	N.S.	CTR_PRN	1.15937	0.279737	N.S.	CTR_both	-2.1008	0.0542525	PRN_NEAA	-3.93225	0.00280994	FALSE	TRUE	FALSE	FALSE	FALSE
Liver	Guanosine.monophosphate.Liver	Group	14.4985	0.000489456	CTR_NEAA	10.4317	6.18586e-06	Up	CTR_PRN	2.10171	0.0687546	N.S.	CTR_both	-3.44038	0.00398007	PRN_NEAA	-2.80963	0.0184867	FALSE	TRUE	FALSE	FALSE	FALSE
Liver	N.Acetylornithine.Liver	Group	14.416	0.000502135	CTR_NEAA	5.26997	0.000755319	N.S.	CTR_PRN	1.1942	0.266606	N.S.	CTR_both	-2.27423	0.0392178	PRN_NEAA	-3.82943	0.00332197	FALSE	TRUE	FALSE	FALSE	FALSE
Liver	Pyroglutamic.acid.Liver	Group	14.2958	0.000521304	CTR_NEAA	5.60444	0.000507613	N.S.	CTR_PRN	3.09262	0.0148305	N.S.	CTR_both	-3.79993	0.00195109	PRN_NEAA	-2.51869	0.0304557	FALSE	FALSE	FALSE	TRUE	FALSE
Microbiome	roseburia.spp..Microbiome	Group	14.2692	0.000525664	CTR_NEAA	5.23619	0.000786928	N.S.	CTR_PRN	2.59006	0.03211	N.S.	CTR_both	-3.32729	0.00498415	PRN_NEAA	-3.03803	0.0125045	FALSE	FALSE	FALSE	TRUE	FALSE
Serum	Allantoin.Serum	Group	13.9584	0.000579794	CTR_NEAA	6.39979	0.000209179	N.S.	CTR_PRN	1.98209	0.0827807	N.S.	CTR_both	-3.03853	0.00884889	PRN_NEAA	-3.11099	0.0110421	FALSE	TRUE	FALSE	FALSE	FALSE
Liver	D.Ribulose.5.phosphate.Liver	Group	13.9558	0.000580276	CTR_NEAA	3.31409	0.0106333	N.S.	CTR_PRN	8.03608	4.22757e-05	Up	CTR_both	-4.96475	0.00020767	PRN_NEAA	1.2728	0.231884	TRUE	FALSE	FALSE	FALSE	FALSE
Liver	Deoxyuridine.Liver	Group	13.8256	0.000604856	CTR_NEAA	-9.1779	1.60439e-05	Down	CTR_PRN	-2.9058	0.0197156	N.S.	CTR_both	4.30535	0.000725989	PRN_NEAA	1.88024	0.0894882	TRUE	FALSE	FALSE	FALSE	FALSE
Fecal	Oxoglutaric.acid.Fecal	Group	13.5508	0.000660809	CTR_NEAA	-2.5535	0.0339893	N.S.	CTR_PRN	2.60281	0.0314802	N.S.	CTR_both	0.294686	0.772559	PRN_NEAA	4.63563	0.000928163	FALSE	FALSE	FALSE	FALSE	FALSE
Liver	X6.Phosphogluconic.acid.Liver	Group	13.3046	0.000716075	CTR_NEAA	1.50265	0.171334	N.S.	CTR_PRN	6.42793	0.000203009	N.S.	CTR_both	-2.79133	0.0144243	PRN_NEAA	3.53893	0.00536635	FALSE	FALSE	TRUE	FALSE	FALSE
Liver	Pyruvic.acid.Liver	Group	13.2372	0.000732107	CTR_NEAA	-4.94412	0.00112919	N.S.	CTR_PRN	1.96158	0.0854486	N.S.	CTR_both	-0.0566909	0.955593	PRN_NEAA	4.59049	0.000994497	FALSE	TRUE	FALSE	FALSE	FALSE
Liver	N.Acetyl.D.glucosamine.Liver	Group	13.2158	0.00073729	CTR_NEAA	6.60072	0.000169259	N.S.	CTR_PRN	2.32729	0.0483657	N.S.	CTR_both	-3.45666	0.00385329	PRN_NEAA	-2.64664	0.0244537	FALSE	FALSE	FALSE	TRUE	FALSE
Serum	Taurine.Serum	Group	13.1209	0.0007608	CTR_NEAA	4.16749	0.00313284	N.S.	CTR_PRN	1.01816	0.338401	N.S.	CTR_both	-2.24377	0.0415387	PRN_NEAA	-4.8872	0.000635104	FALSE	TRUE	FALSE	FALSE	FALSE
Liver	L.Alanine.Liver	Group	12.9869	0.000795435	CTR_NEAA	-4.6406	0.0016649	N.S.	CTR_PRN	-3.9932	0.00398746	N.S.	CTR_both	3.58438	0.00298975	PRN_NEAA	2.3817	0.0385008	FALSE	FALSE	FALSE	TRUE	FALSE
Liver	Riboflavin.Liver	Group	12.8914	0.000821247	CTR_NEAA	5.13635	0.000889114	N.S.	CTR_PRN	0.217673	0.833133	N.S.	CTR_both	-1.62867	0.12567	PRN_NEAA	-4.28475	0.00159937	FALSE	TRUE	FALSE	FALSE	FALSE
Liver	Fructose.6.phosphate.Liver	Group	12.661	0.000887592	CTR_NEAA	-5.74894	0.000429519	N.S.	CTR_PRN	-1.90302	0.0935319	N.S.	CTR_both	2.82769	0.0134277	PRN_NEAA	2.96907	0.0140682	FALSE	TRUE	FALSE	FALSE	FALSE
Serum	Ornithine.Serum	Group	12.4691	0.000947619	CTR_NEAA	1.78689	0.111769	N.S.	CTR_PRN	3.52632	0.00777374	N.S.	CTR_both	-1.94272	0.0724397	PRN_NEAA	3.68273	0.00422727	FALSE	FALSE	TRUE	FALSE	FALSE
Fecal	Ornithine.Fecal	Group	12.4664	0.000948482	CTR_NEAA	4.92986	0.00114965	N.S.	CTR_PRN	2.4909	0.0374698	N.S.	CTR_both	-3.87664	0.00167714	PRN_NEAA	-2.81309	0.0183773	FALSE	FALSE	FALSE	TRUE	FALSE
Microbiome	lactococcus.lactis.Microbiome	Group	12.4527	0.000952971	CTR_NEAA	-3.6242	0.00674145	N.S.	CTR_PRN	-5.47211	0.000592963	N.S.	CTR_both	5.13753	0.00015091	PRN_NEAA	-0.388174	0.706023	TRUE	FALSE	FALSE	FALSE	FALSE
Serum	X2.Hydroxycaproic.acid.Serum	Group	12.1113	0.00107249	CTR_NEAA	4.42875	0.00220066	N.S.	CTR_PRN	0.0227868	0.982378	N.S.	CTR_both	-1.46401	0.165281	PRN_NEAA	-4.33625	0.00147502	FALSE	TRUE	FALSE	FALSE	FALSE
Liver	L.Glutamine.Liver	Group	11.7611	0.0012134	CTR_NEAA	-6.72543	0.00014876	N.S.	CTR_PRN	-1.52757	0.165139	N.S.	CTR_both	2.71103	0.0168878	PRN_NEAA	2.97606	0.013901	FALSE	TRUE	FALSE	FALSE	FALSE
Serum	Argininosuccinic.acid.Serum	Group	11.7367	0.001224	CTR_NEAA	-5.12996	0.000896129	N.S.	CTR_PRN	0.414171	0.68963	N.S.	CTR_both	1.1312	0.276976	PRN_NEAA	4.06972	0.00225118	FALSE	TRUE	FALSE	FALSE	FALSE
Serum	Kynurenic.acid.Serum	Group	11.7155	0.00123329	CTR_NEAA	-2.08052	0.0710575	N.S.	CTR_PRN	-3.87806	0.00468765	N.S.	CTR_both	2.52726	0.0241589	PRN_NEAA	-3.3236	0.00770052	FALSE	FALSE	TRUE	FALSE	FALSE
Fecal	Taurine.Fecal	Group	11.6472	0.0012638	CTR_NEAA	4.00415	0.00392694	N.S.	CTR_PRN	-0.237807	0.818008	N.S.	CTR_both	-1.2735	0.223579	PRN_NEAA	-4.21776	0.00177791	FALSE	TRUE	FALSE	FALSE	FALSE
Liver	Nicotinamide.ribotide.Liver	Group	11.5637	0.00130226	CTR_NEAA	5.34848	0.000687104	N.S.	CTR_PRN	2.00433	0.0799782	N.S.	CTR_both	-2.90832	0.0114522	PRN_NEAA	-2.75533	0.0202917	FALSE	TRUE	FALSE	FALSE	FALSE
Microbiome	butyrivibrio.crossotus.Microbiome	Group	11.5625	0.00130283	CTR_NEAA	0.883946	0.402508	N.S.	CTR_PRN	-4.88341	0.00121908	N.S.	CTR_both	0.771129	0.453449	PRN_NEAA	-4.16492	0.00193353	FALSE	FALSE	TRUE	FALSE	FALSE
Liver	Guanosine.diphosphate.Liver	Group	11.3561	0.00140385	CTR_NEAA	-1.17633	0.273278	N.S.	CTR_PRN	3.08984	0.0148932	N.S.	CTR_both	-0.644086	0.529931	PRN_NEAA	4.54012	0.00107451	FALSE	FALSE	TRUE	FALSE	FALSE
Liver	Guanine.Liver	Group	11.0893	0.0015482	CTR_NEAA	6.24699	0.000246511	N.S.	CTR_PRN	0.729122	0.486722	N.S.	CTR_both	-2.03291	0.0614765	PRN_NEAA	-3.51036	0.00562823	FALSE	TRUE	FALSE	FALSE	FALSE
Liver	Indoxyl.sulfate.Liver	Group	10.8832	0.00167144	CTR_NEAA	-4.23842	0.00284357	N.S.	CTR_PRN	-1.17354	0.274334	N.S.	CTR_both	2.27975	0.0388104	PRN_NEAA	3.56451	0.0051425	FALSE	TRUE	FALSE	FALSE	FALSE
Liver	Butyrylcarnitine.Liver	Group	10.853	0.00169045	CTR_NEAA	-5.29505	0.000732757	N.S.	CTR_PRN	-2.4589	0.0393864	N.S.	CTR_both	3.39403	0.00436441	PRN_NEAA	2.24589	0.048517	FALSE	FALSE	FALSE	TRUE	FALSE
Serum	Nicotinamide.riboside.Serum	Group	10.841	0.00169808	CTR_NEAA	-9.45018	1.29261e-05	Down	CTR_PRN	-0.977714	0.356852	N.S.	CTR_both	2.28598	0.0383558	PRN_NEAA	3.11007	0.0110593	FALSE	TRUE	FALSE	FALSE	FALSE
Liver	Glucose.6.phosphate.Liver	Group	10.7733	0.00174177	CTR_NEAA	-5.12271	0.000904167	N.S.	CTR_PRN	-1.58145	0.152431	N.S.	CTR_both	2.53817	0.0236538	PRN_NEAA	2.86843	0.0167137	FALSE	TRUE	FALSE	FALSE	FALSE
Liver	N6.N6.N6.Trimethyl.L.lysine.Liver	Group	10.7125	0.00178216	CTR_NEAA	2.89247	0.0201229	N.S.	CTR_PRN	-1.30974	0.226644	N.S.	CTR_both	-0.719927	0.483417	PRN_NEAA	-4.01135	0.00247268	FALSE	TRUE	FALSE	FALSE	FALSE
Liver	L.Proline.Liver	Group	10.6244	0.00184264	CTR_NEAA	-2.52938	0.0352895	N.S.	CTR_PRN	-4.43888	0.00217119	N.S.	CTR_both	3.6879	0.00243497	PRN_NEAA	-2.33922	0.0413944	FALSE	FALSE	FALSE	FALSE	FALSE
Serum	Myoinositol.Serum	Group	10.4785	0.001948	CTR_NEAA	-5.16707	0.000856205	N.S.	CTR_PRN	0.933476	0.377888	N.S.	CTR_both	0.606695	0.553765	PRN_NEAA	4.27035	0.00163609	FALSE	TRUE	FALSE	FALSE	FALSE
Liver	D.Erythrose.4.phosphate.Liver	Group	10.4758	0.00195001	CTR_NEAA	-5.81429	0.000398623	N.S.	CTR_PRN	-1.43474	0.189276	N.S.	CTR_both	2.53277	0.0239025	PRN_NEAA	2.82192	0.018101	FALSE	TRUE	FALSE	FALSE	FALSE
Microbiome	porphyromonas.spp..Microbiome	Group	10.3671	0.00203321	CTR_NEAA	-2.65814	0.0288885	N.S.	CTR_PRN	1.06292	0.318846	N.S.	CTR_both	0.798323	0.438016	PRN_NEAA	4.38512	0.00136643	FALSE	TRUE	FALSE	FALSE	FALSE
Liver	Glucosamine.6.phosphate.Liver	Group	10.1256	0.002233	CTR_NEAA	-5.61524	0.000501267	N.S.	CTR_PRN	-1.44693	0.185937	N.S.	CTR_both	2.53263	0.0239088	PRN_NEAA	2.76367	0.0200032	FALSE	TRUE	FALSE	FALSE	FALSE
Liver	Cytidine.monophosphate.Liver	Group	10.0146	0.00233239	CTR_NEAA	5.83852	0.000387794	N.S.	CTR_PRN	2.3104	0.0496579	N.S.	CTR_both	-3.52954	0.00333369	PRN_NEAA	-1.98877	0.0747739	TRUE	FALSE	FALSE	FALSE	FALSE
Liver	Succinic.acid.Liver	Group	9.93652	0.00240532	CTR_NEAA	-4.84743	0.00127602	N.S.	CTR_PRN	-2.69713	0.0271948	N.S.	CTR_both	3.5246	0.00336656	PRN_NEAA	1.92354	0.0833206	TRUE	FALSE	FALSE	FALSE	FALSE
Liver	L.Lactic.acid.Liver	Group	9.93332	0.00240836	CTR_NEAA	-3.81348	0.00513713	N.S.	CTR_PRN	-2.99562	0.0171859	N.S.	CTR_both	2.76757	0.0151142	PRN_NEAA	2.52874	0.0299357	FALSE	FALSE	FALSE	TRUE	FALSE
Serum	Pyroglutamic.acid.Serum	Group	9.83452	0.00250464	CTR_NEAA	3.4001	0.00935915	N.S.	CTR_PRN	0.507538	0.62547	N.S.	CTR_both	-1.62429	0.126607	PRN_NEAA	-3.35429	0.00731229	FALSE	TRUE	FALSE	FALSE	FALSE
Liver	Adenosine.monophosphate.Liver	Group	9.71036	0.00263199	CTR_NEAA	8.46235	2.90781e-05	Up	CTR_PRN	2.01307	0.0789017	N.S.	CTR_both	-3.34683	0.00479411	PRN_NEAA	-2.00017	0.073367	FALSE	FALSE	FALSE	FALSE	FALSE
Liver	Thiamine.monophosphate.Liver	Group	9.47249	0.00289744	CTR_NEAA	4.02723	0.0038027	N.S.	CTR_PRN	3.61955	0.00678699	N.S.	CTR_both	-4.51689	0.000483322	PRN_NEAA	-0.00207218	0.998387	TRUE	FALSE	FALSE	FALSE	FALSE
Serum	Glycine.Serum	Group	9.4219	0.0029578	CTR_NEAA	4.03348	0.00376975	N.S.	CTR_PRN	3.06913	0.0153683	N.S.	CTR_both	-3.99391	0.00133187	PRN_NEAA	-1.45375	0.176668	TRUE	FALSE	FALSE	FALSE	FALSE
Liver	Cyclic.AMP.Liver	Group	9.32388	0.00307894	CTR_NEAA	4.65585	0.00163223	N.S.	CTR_PRN	0.423123	0.68335	N.S.	CTR_both	-1.71462	0.108456	PRN_NEAA	-3.48157	0.00590568	FALSE	TRUE	FALSE	FALSE	FALSE
Serum	Indolelactic.acid.Serum	Group	9.32033	0.00308344	CTR_NEAA	2.9571	0.0182268	N.S.	CTR_PRN	-0.848542	0.420799	N.S.	CTR_both	-0.902006	0.38231	PRN_NEAA	-3.62889	0.00462108	FALSE	TRUE	FALSE	FALSE	FALSE
Liver	L.Acetylcarnitine.Liver	Group	9.2915	0.00312022	CTR_NEAA	-4.88421	0.00121785	N.S.	CTR_PRN	-1.75937	0.116559	N.S.	CTR_both	2.72877	0.0163104	PRN_NEAA	2.48032	0.0325249	FALSE	TRUE	FALSE	FALSE	FALSE
Liver	Hypoxanthine.Liver	Group	9.13318	0.00333141	CTR_NEAA	4.02709	0.00380343	N.S.	CTR_PRN	2.54937	0.0342083	N.S.	CTR_both	-3.96054	0.00142202	PRN_NEAA	-1.73797	0.112855	TRUE	FALSE	FALSE	FALSE	FALSE
Liver	X6.Phosphonoglucono.D.lactone.Liver	Group	9.1317	0.00333347	CTR_NEAA	-4.34846	0.00245036	N.S.	CTR_PRN	-2.30163	0.0503422	N.S.	CTR_both	2.9073	0.0114752	PRN_NEAA	2.24457	0.0486254	FALSE	TRUE	FALSE	FALSE	FALSE
Liver	D.Sedoheptulose.7.phosphate.Liver	Group	9.06172	0.00343212	CTR_NEAA	-4.32826	0.00251787	N.S.	CTR_PRN	-1.1588	0.279957	N.S.	CTR_both	2.15845	0.0487438	PRN_NEAA	2.84695	0.0173406	FALSE	TRUE	FALSE	FALSE	FALSE
Serum	L.Arginine.Serum	Group	9.04023	0.00346308	CTR_NEAA	-2.75087	0.0250251	N.S.	CTR_PRN	0.448651	0.665587	N.S.	CTR_both	1.07721	0.299599	PRN_NEAA	4.09253	0.00217037	FALSE	TRUE	FALSE	FALSE	FALSE
Fecal	N.Acetyl.L.aspartic.acid.Fecal	Group	8.94535	0.00360373	CTR_NEAA	-0.532626	0.608764	N.S.	CTR_PRN	3.88622	0.0046339	N.S.	CTR_both	-0.904753	0.380902	PRN_NEAA	3.99975	0.00251935	FALSE	FALSE	TRUE	FALSE	FALSE
Liver	GDP.glucose.Liver	Group	8.84343	0.00376219	CTR_NEAA	-2.98333	0.0175112	N.S.	CTR_PRN	0.912971	0.387943	N.S.	CTR_both	0.736563	0.473551	PRN_NEAA	3.72156	0.00396505	FALSE	TRUE	FALSE	FALSE	FALSE
Microbiome	lachnoclostridium.clostridium.indolis.Microbiome	Group	8.83932	0.00376875	CTR_NEAA	3.48854	0.00821598	N.S.	CTR_PRN	3.76506	0.00550434	N.S.	CTR_both	-4.33158	0.000690105	PRN_NEAA	0.350665	0.733115	TRUE	FALSE	FALSE	FALSE	FALSE
Liver	Acetylcysteine.Liver	Group	8.83094	0.00378215	CTR_NEAA	-4.22246	0.00290606	N.S.	CTR_PRN	-1.00876	0.342621	N.S.	CTR_both	2.09607	0.054729	PRN_NEAA	2.96892	0.0140718	FALSE	TRUE	FALSE	FALSE	FALSE
Serum	Uridine.5..diphosphate.Serum	Group	8.82731	0.00378798	CTR_NEAA	-4.06652	0.00360076	N.S.	CTR_PRN	-0.405566	0.695692	N.S.	CTR_both	1.6611	0.118914	PRN_NEAA	3.37006	0.00712075	FALSE	TRUE	FALSE	FALSE	FALSE
Serum	L.Tyrosine.Serum	Group	8.76603	0.00388792	CTR_NEAA	-3.8187	0.00509914	N.S.	CTR_PRN	-2.50858	0.0364514	N.S.	CTR_both	3.96818	0.00140085	PRN_NEAA	1.70878	0.11829	TRUE	FALSE	FALSE	FALSE	FALSE
Liver	Oxidized.glutathione.Liver	Group	8.73191	0.00394487	CTR_NEAA	5.034	0.00100912	N.S.	CTR_PRN	2.293	0.051025	N.S.	CTR_both	-3.43791	0.00399964	PRN_NEAA	-1.79108	0.103545	FALSE	FALSE	FALSE	FALSE	FALSE
Liver	D.Glucose.Liver	Group	8.64281	0.00409822	CTR_NEAA	-3.31957	0.0105469	N.S.	CTR_PRN	-2.53116	0.0351916	N.S.	CTR_both	2.29423	0.037761	PRN_NEAA	2.63476	0.0249575	FALSE	FALSE	FALSE	TRUE	FALSE
Liver	L.Methionine.Liver	Group	8.47605	0.00440406	CTR_NEAA	4.01443	0.00387107	N.S.	CTR_PRN	1.32501	0.221762	N.S.	CTR_both	-2.26852	0.0396435	PRN_NEAA	-2.7285	0.0212481	FALSE	TRUE	FALSE	FALSE	FALSE
Serum	L.Glutamic.acid.Serum	Group	8.4682	0.0044191	CTR_NEAA	-2.6314	0.0301125	N.S.	CTR_PRN	1.40274	0.19829	N.S.	CTR_both	0.27403	0.788063	PRN_NEAA	3.79878	0.0034928	FALSE	TRUE	FALSE	FALSE	FALSE
Serum	O.Phosphoethanolamine.Serum	Group	8.40851	0.00453539	CTR_NEAA	-5.36757	0.000671555	N.S.	CTR_PRN	0.00589027	0.995445	N.S.	CTR_both	1.32899	0.205104	PRN_NEAA	3.41798	0.00656968	FALSE	TRUE	FALSE	FALSE	FALSE
Liver	N.Acetylglutamic.acid.Liver	Group	8.39775	0.00455671	CTR_NEAA	1.63098	0.14154	N.S.	CTR_PRN	-2.05483	0.0739509	N.S.	CTR_both	0.134235	0.895127	PRN_NEAA	-4.06643	0.00226309	FALSE	FALSE	FALSE	FALSE	FALSE
Fecal	L.Glyceric.acid.Fecal	Group	8.31082	0.0047334	CTR_NEAA	0.948229	0.370772	N.S.	CTR_PRN	4.07794	0.00354421	N.S.	CTR_both	-2.16632	0.0480332	PRN_NEAA	3.26365	0.00852131	FALSE	FALSE	TRUE	FALSE	FALSE
Serum	Deoxyinosine.Serum	Group	8.17166	0.00503293	CTR_NEAA	-3.44441	0.00876662	N.S.	CTR_PRN	-1.32188	0.222754	N.S.	CTR_both	2.25027	0.0410329	PRN_NEAA	2.9594	0.0143028	FALSE	TRUE	FALSE	FALSE	FALSE
Serum	Betaine.Serum	Group	8.16374	0.00505064	CTR_NEAA	4.12669	0.00331354	N.S.	CTR_PRN	0.56042	0.590538	N.S.	CTR_both	-1.74987	0.102016	PRN_NEAA	-3.03647	0.012538	FALSE	TRUE	FALSE	FALSE	FALSE
Liver	ADP.glucose.Liver	Group	8.12828	0.00513074	CTR_NEAA	0.363192	0.725871	N.S.	CTR_PRN	3.44098	0.00881106	N.S.	CTR_both	-1.61982	0.12757	PRN_NEAA	3.71289	0.00402209	FALSE	FALSE	TRUE	FALSE	FALSE
Liver	Xanthine.Liver	Group	7.99375	0.00544831	CTR_NEAA	5.64311	0.000485289	N.S.	CTR_PRN	1.94145	0.0881481	N.S.	CTR_both	-3.28261	0.00544758	PRN_NEAA	-1.81798	0.0991026	FALSE	FALSE	FALSE	FALSE	FALSE
Fecal	L.Aspartic.acid.Fecal	Group	7.96368	0.00552236	CTR_NEAA	-1.25503	0.244886	N.S.	CTR_PRN	2.93902	0.0187376	N.S.	CTR_both	-0.215488	0.832495	PRN_NEAA	3.86211	0.00314941	FALSE	FALSE	TRUE	FALSE	FALSE
Serum	Butyrylcarnitine.Serum	Group	7.91233	0.0056515	CTR_NEAA	-3.49303	0.00816208	N.S.	CTR_PRN	-2.54893	0.0342315	N.S.	CTR_both	3.25359	0.00577133	PRN_NEAA	1.95042	0.0796927	TRUE	FALSE	FALSE	FALSE	FALSE
Liver	Isovalerylcarnitine.Liver	Group	7.87401	0.00575016	CTR_NEAA	-3.85186	0.00486468	N.S.	CTR_PRN	-2.64186	0.0296275	N.S.	CTR_both	3.03662	0.00888249	PRN_NEAA	1.85703	0.0929676	TRUE	FALSE	FALSE	FALSE	FALSE
Microbiome	spirochaeta.spp..Microbiome	Group	7.85842	0.00579086	CTR_NEAA	3.20413	0.0125342	N.S.	CTR_PRN	3.38843	0.00952203	N.S.	CTR_both	-4.09284	0.00109737	PRN_NEAA	0.31199	0.761456	TRUE	FALSE	FALSE	FALSE	FALSE
Liver	Uridine.diphosphate.glucose.Liver	Group	7.76788	0.00603394	CTR_NEAA	1.32781	0.220877	N.S.	CTR_PRN	6.81364	0.000135921	N.S.	CTR_both	-2.56941	0.0222627	PRN_NEAA	2.28677	0.0452616	FALSE	FALSE	TRUE	FALSE	FALSE
Fecal	Niacinamide.Fecal	Group	7.67003	0.00630997	CTR_NEAA	3.95827	0.00418718	N.S.	CTR_PRN	3.32	0.0105402	N.S.	CTR_both	-4.06392	0.0011612	PRN_NEAA	0.0427946	0.966708	TRUE	FALSE	FALSE	FALSE	FALSE
Serum	L.Acetylcarnitine.Serum	Group	7.64944	0.00636989	CTR_NEAA	6.49086	0.000189925	N.S.	CTR_PRN	1.03664	0.330217	N.S.	CTR_both	-2.23898	0.0419151	PRN_NEAA	-2.4702	0.0330937	FALSE	TRUE	FALSE	FALSE	FALSE
Liver	N.acetyltryptophan.Liver	Group	7.52888	0.00673423	CTR_NEAA	-3.44234	0.00879343	N.S.	CTR_PRN	-3.67185	0.0062927	N.S.	CTR_both	4.01228	0.00128474	PRN_NEAA	-0.216751	0.83276	TRUE	FALSE	FALSE	FALSE	FALSE
Serum	L.Proline.Serum	Group	7.5222	0.00675509	CTR_NEAA	-4.02232	0.00382878	N.S.	CTR_PRN	-1.82927	0.104755	N.S.	CTR_both	2.97129	0.0101106	PRN_NEAA	2.18674	0.0536309	FALSE	FALSE	FALSE	FALSE	FALSE
Liver	Indolelactic.acid.Liver	Group	7.46525	0.00693616	CTR_NEAA	-0.643486	0.537914	N.S.	CTR_PRN	-3.22811	0.0120913	N.S.	CTR_both	1.85241	0.0851653	PRN_NEAA	-3.77164	0.00365168	FALSE	FALSE	TRUE	FALSE	FALSE
Liver	Purine.Liver	Group	7.36345	0.00727398	CTR_NEAA	3.77507	0.00542618	N.S.	CTR_PRN	1.69171	0.129163	N.S.	CTR_both	-2.56482	0.0224622	PRN_NEAA	-2.2936	0.0447385	FALSE	TRUE	FALSE	FALSE	FALSE
Liver	Ureidosuccinic.acid.Liver	Group	7.35228	0.0073122	CTR_NEAA	-3.0421	0.0160121	N.S.	CTR_PRN	-2.77931	0.0239502	N.S.	CTR_both	3.96905	0.00139846	PRN_NEAA	0.308201	0.764254	TRUE	FALSE	FALSE	FALSE	FALSE
Serum	Glycerophosphocholine.Serum	Group	7.34849	0.00732524	CTR_NEAA	-3.64276	0.00656272	N.S.	CTR_PRN	0.413383	0.690185	N.S.	CTR_both	0.947715	0.359347	PRN_NEAA	3.36006	0.00724157	FALSE	TRUE	FALSE	FALSE	FALSE
Serum	Aminoadipic.acid.Serum	Group	7.1858	0.00791008	CTR_NEAA	-0.897523	0.395647	N.S.	CTR_PRN	-4.18004	0.00307945	N.S.	CTR_both	1.99964	0.0653311	PRN_NEAA	-2.62356	0.0254417	FALSE	FALSE	TRUE	FALSE	FALSE
Serum	X3.Methylhistidine.Serum	Group	7.08557	0.0082972	CTR_NEAA	4.24977	0.00280001	N.S.	CTR_PRN	2.44145	0.0404728	N.S.	CTR_both	-3.34936	0.00477	PRN_NEAA	-1.3401	0.209867	TRUE	FALSE	FALSE	FALSE	FALSE
Serum	NADP.Serum	Group	7.04213	0.00847172	CTR_NEAA	2.84777	0.0215529	N.S.	CTR_PRN	0.854425	0.41772	N.S.	CTR_both	-1.66801	0.117516	PRN_NEAA	-2.76681	0.0198961	FALSE	TRUE	FALSE	FALSE	FALSE
Fecal	Pantothenic.acid.Fecal	Group	6.97034	0.00876952	CTR_NEAA	-2.68803	0.0275805	N.S.	CTR_PRN	-4.37804	0.00235495	N.S.	CTR_both	3.87434	0.00168476	PRN_NEAA	0.0356089	0.972295	TRUE	FALSE	FALSE	FALSE	FALSE
Fecal	Nicotinamide.riboside.Fecal	Group	6.78883	0.00957796	CTR_NEAA	3.09506	0.014776	N.S.	CTR_PRN	3.27695	0.011239	N.S.	CTR_both	-3.76169	0.00210418	PRN_NEAA	-0.494206	0.631836	TRUE	FALSE	FALSE	FALSE	FALSE
Liver	Fumaric.acid.Liver	Group	6.70944	0.00995837	CTR_NEAA	-6.21864	0.000254216	N.S.	CTR_PRN	-1.55305	0.159015	N.S.	CTR_both	2.72918	0.0162976	PRN_NEAA	1.83016	0.097151	FALSE	FALSE	FALSE	FALSE	FALSE
Serum	CDP.Serum	Group	6.62692	0.0103724	CTR_NEAA	-2.76656	0.0244261	N.S.	CTR_PRN	0.225327	0.827374	N.S.	CTR_both	1.09307	0.292815	PRN_NEAA	3.20234	0.00945411	FALSE	TRUE	FALSE	FALSE	FALSE
Fecal	N.Acetylglutamic.acid.Fecal	Group	6.61969	0.0104096	CTR_NEAA	-1.88333	0.0964102	N.S.	CTR_PRN	1.34325	0.216048	N.S.	CTR_both	0.465719	0.648579	PRN_NEAA	3.47508	0.00597016	FALSE	FALSE	FALSE	FALSE	FALSE
Liver	Malic.acid.Liver	Group	6.53897	0.0108357	CTR_NEAA	-5.79857	0.000405825	N.S.	CTR_PRN	-1.53643	0.162986	N.S.	CTR_both	2.67375	0.0181661	PRN_NEAA	1.8261	0.0977977	FALSE	FALSE	FALSE	FALSE	FALSE
Fecal	Betaine.Fecal	Group	6.45108	0.0113227	CTR_NEAA	2.561	0.0335947	N.S.	CTR_PRN	0.229994	0.823868	N.S.	CTR_both	-1.39688	0.184199	PRN_NEAA	-3.24336	0.00881914	FALSE	TRUE	FALSE	FALSE	FALSE
Liver	X3.Phosphoglyceric.acid.Liver	Group	6.43744	0.0114005	CTR_NEAA	3.27887	0.0112068	N.S.	CTR_PRN	3.2477	0.0117414	N.S.	CTR_both	-3.71208	0.00232114	PRN_NEAA	0.194961	0.849327	TRUE	FALSE	FALSE	FALSE	FALSE
Serum	L.Dihydroorotic.acid.Serum	Group	6.43137	0.0114353	CTR_NEAA	2.29763	0.0506576	N.S.	CTR_PRN	0.0679782	0.947471	N.S.	CTR_both	-1.26358	0.227017	PRN_NEAA	-2.89145	0.0160671	FALSE	FALSE	FALSE	FALSE	FALSE
Fecal	L.Glutamic.acid.Fecal	Group	6.40795	0.0115708	CTR_NEAA	-1.38475	0.203523	N.S.	CTR_PRN	2.58819	0.0322038	N.S.	CTR_both	0.101198	0.920828	PRN_NEAA	3.40869	0.00667299	FALSE	FALSE	TRUE	FALSE	FALSE
Liver	Uridine.5..monophosphate.Liver	Group	6.34008	0.0119742	CTR_NEAA	3.32947	0.0103926	N.S.	CTR_PRN	1.45512	0.183724	N.S.	CTR_both	-2.2277	0.0428146	PRN_NEAA	-2.23618	0.0493224	FALSE	TRUE	FALSE	FALSE	FALSE
Serum	Hippuric.acid.Serum	Group	6.13157	0.0133188	CTR_NEAA	1.11316	0.297964	N.S.	CTR_PRN	2.91534	0.0194294	N.S.	CTR_both	-2.2435	0.0415604	PRN_NEAA	3.29298	0.00810914	FALSE	FALSE	TRUE	FALSE	FALSE
Liver	L.Histidine.Liver	Group	6.11592	0.0134266	CTR_NEAA	-2.67385	0.0281934	N.S.	CTR_PRN	-2.5425	0.0345757	N.S.	CTR_both	2.06319	0.0581516	PRN_NEAA	2.25396	0.0478572	FALSE	FALSE	FALSE	TRUE	FALSE
Fecal	L.Serine.Fecal	Group	6.11002	0.0134674	CTR_NEAA	1.12084	0.294871	N.S.	CTR_PRN	5.02573	0.00101957	N.S.	CTR_both	-2.22753	0.042828	PRN_NEAA	2.10566	0.0614892	FALSE	FALSE	FALSE	FALSE	FALSE
Serum	N.Acetylglutamic.acid.Serum	Group	6.10909	0.0134739	CTR_NEAA	2.56062	0.0336146	N.S.	CTR_PRN	0.101589	0.921583	N.S.	CTR_both	-1.28413	0.219941	PRN_NEAA	-2.85048	0.0172359	FALSE	TRUE	FALSE	FALSE	FALSE
Liver	Betaine.Liver	Group	6.0257	0.0140677	CTR_NEAA	4.70312	0.00153526	N.S.	CTR_PRN	1.29405	0.231755	N.S.	CTR_both	-2.35313	0.0337614	PRN_NEAA	-1.97716	0.0762318	FALSE	FALSE	FALSE	FALSE	FALSE
Serum	Citric.acid.Serum	Group	5.95708	0.0145792	CTR_NEAA	2.04145	0.0755037	N.S.	CTR_PRN	-0.831339	0.429895	N.S.	CTR_both	-0.662412	0.518464	PRN_NEAA	-3.3131	0.00783818	FALSE	FALSE	FALSE	FALSE	FALSE
Microbiome	blautia.sp..Microbiome	Group	5.93526	0.0147462	CTR_NEAA	2.68971	0.0275089	N.S.	CTR_PRN	1.23274	0.252669	N.S.	CTR_both	-2.3323	0.0351277	PRN_NEAA	-3.63012	0.00461166	FALSE	TRUE	FALSE	FALSE	FALSE
Liver	X2.Hydroxyvaleric.acid.Liver	Group	5.88973	0.015102	CTR_NEAA	-0.629018	0.546874	N.S.	CTR_PRN	-4.21421	0.00293896	N.S.	CTR_both	1.84229	0.0867104	PRN_NEAA	-2.78072	0.0194267	FALSE	FALSE	TRUE	FALSE	FALSE
Serum	Niacinamide.Serum	Group	5.87357	0.0152306	CTR_NEAA	3.13337	0.0139441	N.S.	CTR_PRN	2.26758	0.0530908	N.S.	CTR_both	-3.47315	0.00372902	PRN_NEAA	-0.749242	0.470968	FALSE	FALSE	FALSE	FALSE	FALSE
Serum	N.Acetyl.L.methionine.Serum	Group	5.77672	0.0160288	CTR_NEAA	-3.50021	0.0080766	N.S.	CTR_PRN	-2.8328	0.022055	N.S.	CTR_both	3.47251	0.00373374	PRN_NEAA	0.410814	0.689873	TRUE	FALSE	FALSE	FALSE	FALSE
Serum	Imidazoleacetic.acid.Serum	Group	5.75954	0.0161754	CTR_NEAA	-0.30178	0.770516	N.S.	CTR_PRN	-2.78809	0.0236279	N.S.	CTR_both	1.3933	0.185256	PRN_NEAA	-2.60185	0.0264076	FALSE	FALSE	TRUE	FALSE	FALSE
Serum	L.Serine.Serum	Group	5.71293	0.0165809	CTR_NEAA	3.66165	0.00638602	N.S.	CTR_PRN	2.48949	0.0375523	N.S.	CTR_both	-3.11971	0.00753163	PRN_NEAA	-1.06472	0.312035	TRUE	FALSE	FALSE	FALSE	FALSE
Serum	L.Lysine.Serum	Group	5.65587	0.0170934	CTR_NEAA	-3.53642	0.0076598	N.S.	CTR_PRN	-2.65381	0.0290832	N.S.	CTR_both	3.41949	0.00414893	PRN_NEAA	-0.509299	0.621591	TRUE	FALSE	FALSE	FALSE	FALSE
Fecal	NAD.Fecal	Group	5.65182	0.0171305	CTR_NEAA	-1.3018	0.229218	N.S.	CTR_PRN	1.58742	0.151079	N.S.	CTR_both	-0.0991836	0.922399	PRN_NEAA	3.62004	0.00468938	FALSE	FALSE	FALSE	FALSE	FALSE
Liver	X2.Hydroxycaproic.acid.Liver	Group	5.63984	0.0172406	CTR_NEAA	2.23877	0.0555321	N.S.	CTR_PRN	-0.686608	0.511737	N.S.	CTR_both	-0.712419	0.487909	PRN_NEAA	-3.04323	0.012394	FALSE	FALSE	FALSE	FALSE	FALSE
Serum	Choline.Serum	Group	5.61632	0.0174594	CTR_NEAA	6.00989	0.00031985	N.S.	CTR_PRN	1.20788	0.261587	N.S.	CTR_both	-2.39478	0.0311788	PRN_NEAA	-1.87286	0.0905812	FALSE	FALSE	FALSE	FALSE	FALSE
Serum	L.Lactic.acid.Serum	Group	5.61607	0.0174617	CTR_NEAA	-3.33418	0.01032	N.S.	CTR_PRN	-2.88147	0.0204654	N.S.	CTR_both	3.47777	0.00369493	PRN_NEAA	0.0242095	0.981162	TRUE	FALSE	FALSE	FALSE	FALSE
Serum	Acetylcysteine.Serum	Group	5.59781	0.0176336	CTR_NEAA	6.42604	0.000203417	N.S.	CTR_PRN	0.990211	0.351071	N.S.	CTR_both	-2.16304	0.0483281	PRN_NEAA	-2.0291	0.0699096	FALSE	FALSE	FALSE	FALSE	FALSE
Liver	CDP.Liver	Group	5.52109	0.0183781	CTR_NEAA	-0.144503	0.888677	N.S.	CTR_PRN	2.18403	0.0604815	N.S.	CTR_both	-1.09441	0.292246	PRN_NEAA	3.16055	0.0101493	FALSE	FALSE	FALSE	FALSE	FALSE
Serum	Glucosamine.Serum	Group	5.50545	0.0185343	CTR_NEAA	-3.32893	0.010401	N.S.	CTR_PRN	-1.2572	0.244143	N.S.	CTR_both	2.23831	0.0419684	PRN_NEAA	2.14226	0.0578143	FALSE	FALSE	FALSE	FALSE	FALSE
Liver	Pantothenic.acid.Liver	Group	5.44435	0.0191593	CTR_NEAA	3.34107	0.0102149	N.S.	CTR_PRN	1.45609	0.183463	N.S.	CTR_both	-2.28477	0.0384438	PRN_NEAA	-1.93037	0.0823834	FALSE	FALSE	FALSE	FALSE	FALSE
Serum	L.Glyceric.acid.Serum	Group	5.37957	0.0198487	CTR_NEAA	1.46817	0.180246	N.S.	CTR_PRN	-1.34664	0.214999	N.S.	CTR_both	-0.19732	0.846413	PRN_NEAA	-3.51195	0.00561335	FALSE	FALSE	FALSE	FALSE	FALSE
Serum	X4.Pyridoxic.acid.Serum	Group	5.36301	0.0200294	CTR_NEAA	-2.16592	0.0622129	N.S.	CTR_PRN	-2.87492	0.0206721	N.S.	CTR_both	2.48436	0.0262474	PRN_NEAA	-1.73013	0.114292	FALSE	FALSE	FALSE	FALSE	FALSE
Liver	L.Glyceric.acid.Liver	Group	5.35145	0.0201568	CTR_NEAA	-2.15239	0.0635384	N.S.	CTR_PRN	-0.105318	0.918716	N.S.	CTR_both	1.21878	0.243065	PRN_NEAA	2.64197	0.0246505	FALSE	FALSE	FALSE	FALSE	FALSE
Liver	Orotic.acid.Liver	Group	5.35109	0.0201608	CTR_NEAA	-1.91331	0.0920609	N.S.	CTR_PRN	-2.77882	0.0239683	N.S.	CTR_both	3.14973	0.00709546	PRN_NEAA	-1.76574	0.107895	FALSE	FALSE	FALSE	FALSE	FALSE
Liver	Adenosine.Liver	Group	5.30473	0.0206811	CTR_NEAA	-1.14005	0.287246	N.S.	CTR_PRN	-3.52545	0.00778356	N.S.	CTR_both	2.33596	0.0348837	PRN_NEAA	-2.35014	0.0406308	FALSE	FALSE	TRUE	FALSE	FALSE
Serum	Creatine.Serum	Group	5.25923	0.0212067	CTR_NEAA	3.36852	0.00980708	N.S.	CTR_PRN	1.27664	0.237539	N.S.	CTR_both	-2.29552	0.037669	PRN_NEAA	-2.04533	0.0680381	FALSE	FALSE	FALSE	FALSE	FALSE
Liver	Propionylcarnitine.Liver	Group	5.19766	0.0219429	CTR_NEAA	-3.39576	0.00941933	N.S.	CTR_PRN	-1.55885	0.157649	N.S.	CTR_both	2.36361	0.0330933	PRN_NEAA	1.75291	0.110162	FALSE	FALSE	FALSE	FALSE	FALSE
Serum	L.Isoleucine.Serum	Group	5.1632	0.0223677	CTR_NEAA	-0.940319	0.374575	N.S.	CTR_PRN	-2.72301	0.0261268	N.S.	CTR_both	1.76671	0.0990611	PRN_NEAA	-2.28362	0.0455044	FALSE	FALSE	TRUE	FALSE	FALSE
Serum	Guanidoacetic.acid.Serum	Group	5.13377	0.022738	CTR_NEAA	-2.49016	0.0375129	N.S.	CTR_PRN	-1.27372	0.238521	N.S.	CTR_both	1.83185	0.0883304	PRN_NEAA	2.26239	0.0471765	FALSE	TRUE	FALSE	FALSE	FALSE
Serum	Thiamine.monophosphate.Serum	Group	5.12847	0.0228056	CTR_NEAA	2.15689	0.0630944	N.S.	CTR_PRN	-0.860615	0.414497	N.S.	CTR_both	-0.54114	0.596917	PRN_NEAA	-2.80627	0.0185933	FALSE	FALSE	FALSE	FALSE	FALSE
Serum	L.Threonine.Serum	Group	5.10227	0.0231423	CTR_NEAA	-3.29208	0.0109878	N.S.	CTR_PRN	-2.60269	0.0314861	N.S.	CTR_both	3.20544	0.00635147	PRN_NEAA	0.577894	0.576117	TRUE	FALSE	FALSE	FALSE	FALSE
Liver	L.Valine.Liver	Group	5.09908	0.0231837	CTR_NEAA	-1.1346	0.289395	N.S.	CTR_PRN	-3.80781	0.00517874	N.S.	CTR_both	2.1953	0.0454995	PRN_NEAA	-1.97955	0.0759289	FALSE	FALSE	FALSE	FALSE	FALSE
Liver	Glycerol.3.phosphate.Liver	Group	5.00649	0.0244235	CTR_NEAA	-2.01081	0.0791785	N.S.	CTR_PRN	0.49246	0.635624	N.S.	CTR_both	0.912588	0.376907	PRN_NEAA	2.67993	0.0230954	FALSE	FALSE	FALSE	FALSE	FALSE
Serum	N.acetyltryptophan.Serum	Group	4.87985	0.0262452	CTR_NEAA	-1.69279	0.128952	N.S.	CTR_PRN	-3.95974	0.00417856	N.S.	CTR_both	2.62677	0.0199113	PRN_NEAA	-1.35866	0.204111	FALSE	FALSE	FALSE	FALSE	FALSE
Liver	Glycerophosphocholine.Liver	Group	4.78302	0.0277443	CTR_NEAA	-1.43148	0.190178	N.S.	CTR_PRN	1.82234	0.105873	N.S.	CTR_both	0.166594	0.870072	PRN_NEAA	2.70915	0.0219656	FALSE	FALSE	FALSE	FALSE	FALSE
Microbiome	bacteroides.acidifaciens.Microbiome	Group	4.76362	0.0280563	CTR_NEAA	-2.61659	0.0308133	N.S.	CTR_PRN	-0.575817	0.580572	N.S.	CTR_both	1.58779	0.134655	PRN_NEAA	2.51058	0.0308818	FALSE	TRUE	FALSE	FALSE	FALSE
Fecal	X2.Hydroxycaproic.acid.Fecal	Group	4.75526	0.028192	CTR_NEAA	1.85717	0.100366	N.S.	CTR_PRN	-0.586513	0.573704	N.S.	CTR_both	-0.665732	0.516402	PRN_NEAA	-3.30094	0.00800076	FALSE	FALSE	FALSE	FALSE	FALSE
Microbiome	turicibacter.spp..Microbiome	Group	4.69864	0.0291314	CTR_NEAA	0.274596	0.790585	N.S.	CTR_PRN	3.09614	0.0147517	N.S.	CTR_both	-1.39152	0.185783	PRN_NEAA	2.6708	0.0234605	FALSE	FALSE	TRUE	FALSE	FALSE
Liver	N.Acetyl.glucosamine.1.phosphate.Liver	Group	4.68053	0.0294396	CTR_NEAA	3.35506	0.0100048	N.S.	CTR_PRN	1.00358	0.344965	N.S.	CTR_both	-2.02523	0.0623479	PRN_NEAA	-2.02432	0.0704705	FALSE	FALSE	FALSE	FALSE	FALSE
Liver	Ornithine.Liver	Group	4.66535	0.0297006	CTR_NEAA	2.62632	0.030351	N.S.	CTR_PRN	0.690523	0.5094	N.S.	CTR_both	-1.57602	0.137342	PRN_NEAA	-2.20311	0.0521656	FALSE	FALSE	FALSE	FALSE	FALSE
Serum	L.Valine.Serum	Group	4.57016	0.0314004	CTR_NEAA	-0.929185	0.379976	N.S.	CTR_PRN	-2.53465	0.035001	N.S.	CTR_both	1.78294	0.0962846	PRN_NEAA	-2.23308	0.0495825	FALSE	FALSE	TRUE	FALSE	FALSE
Microbiome	blautia.producta.Microbiome	Group	4.5269	0.03221	CTR_NEAA	0.214149	0.835788	N.S.	CTR_PRN	2.38047	0.0445131	N.S.	CTR_both	-1.27054	0.2246	PRN_NEAA	2.48175	0.0324457	FALSE	FALSE	TRUE	FALSE	FALSE
Liver	N.Formyl.L.methionine.Liver	Group	4.50263	0.0326746	CTR_NEAA	1.70497	0.126597	N.S.	CTR_PRN	3.19794	0.0126515	N.S.	CTR_both	-2.45789	0.0276214	PRN_NEAA	1.41667	0.186969	FALSE	FALSE	FALSE	FALSE	FALSE
Liver	L.Asparagine.Liver	Group	4.40772	0.0345673	CTR_NEAA	0.942844	0.373358	N.S.	CTR_PRN	-1.75076	0.118097	N.S.	CTR_both	0.179841	0.859854	PRN_NEAA	-3.19717	0.00953733	FALSE	FALSE	FALSE	FALSE	FALSE
Serum	X2.Hydroxyvaleric.acid.Serum	Group	4.3764	0.0352195	CTR_NEAA	0.569219	0.584831	N.S.	CTR_PRN	-2.33004	0.0481588	N.S.	CTR_both	0.588067	0.565854	PRN_NEAA	-2.79308	0.0190189	FALSE	FALSE	TRUE	FALSE	FALSE
Liver	Palmitic.acid.Liver	Group	4.36618	0.0354353	CTR_NEAA	2.13659	0.0651215	N.S.	CTR_PRN	-0.0547888	0.95765	N.S.	CTR_both	-1.07263	0.301578	PRN_NEAA	-2.43825	0.0349536	FALSE	FALSE	FALSE	FALSE	FALSE
Liver	L.Tryptophan.Liver	Group	4.3538	0.0356989	CTR_NEAA	1.28711	0.234043	N.S.	CTR_PRN	-1.26498	0.241482	N.S.	CTR_both	-0.00315579	0.997527	PRN_NEAA	-3.13054	0.0106806	FALSE	FALSE	FALSE	FALSE	FALSE
Serum	D.2.Hydroxyglutaric.acid.Serum	Group	4.32017	0.0364262	CTR_NEAA	1.92183	0.0908584	N.S.	CTR_PRN	-0.736645	0.482379	N.S.	CTR_both	-0.528877	0.605175	PRN_NEAA	-2.70164	0.0222506	FALSE	FALSE	FALSE	FALSE	FALSE
Serum	Ureidosuccinic.acid.Serum	Group	4.29024	0.037088	CTR_NEAA	-3.47648	0.00836276	N.S.	CTR_PRN	-0.243059	0.814076	N.S.	CTR_both	1.31086	0.211001	PRN_NEAA	2.19949	0.0524861	FALSE	FALSE	FALSE	FALSE	FALSE
Serum	L.Cystathionine.Serum	Group	4.22164	0.0386579	CTR_NEAA	-1.90411	0.0933754	N.S.	CTR_PRN	0.728505	0.487079	N.S.	CTR_both	0.354553	0.728208	PRN_NEAA	3.26135	0.00855461	FALSE	FALSE	FALSE	FALSE	FALSE
Serum	Deoxyadenosine.Serum	Group	4.2124	0.0388753	CTR_NEAA	1.73776	0.120454	N.S.	CTR_PRN	-1.07217	0.314919	N.S.	CTR_both	-0.304358	0.765332	PRN_NEAA	-2.55171	0.0287792	FALSE	FALSE	FALSE	FALSE	FALSE
Fecal	D.2.Hydroxyglutaric.acid.Fecal	Group	4.20741	0.0389931	CTR_NEAA	-1.59917	0.148451	N.S.	CTR_PRN	0.551975	0.596044	N.S.	CTR_both	0.589104	0.565177	PRN_NEAA	4.04125	0.00235649	FALSE	FALSE	FALSE	FALSE	FALSE
Microbiome	intestinimonas.butyriciproducens.Microbiome	Group	4.18808	0.0394538	CTR_NEAA	-0.453583	0.66218	N.S.	CTR_PRN	2.51001	0.0363706	N.S.	CTR_both	-0.672012	0.512514	PRN_NEAA	2.65673	0.0240336	FALSE	FALSE	TRUE	FALSE	FALSE
Serum	Hypotaurine.Serum	Group	4.16926	0.0399084	CTR_NEAA	-2.971	0.0178439	N.S.	CTR_PRN	-1.21432	0.259253	N.S.	CTR_both	2.03377	0.0613802	PRN_NEAA	1.71437	0.117229	FALSE	FALSE	FALSE	FALSE	FALSE
Serum	L.Phenylalanine.Serum	Group	4.14144	0.0405915	CTR_NEAA	1.74495	0.119144	N.S.	CTR_PRN	-1.14916	0.283683	N.S.	CTR_both	-0.0621702	0.951306	PRN_NEAA	-2.60612	0.0262149	FALSE	FALSE	FALSE	FALSE	FALSE
Liver	L.Isoleucine.Liver	Group	4.13991	0.0406293	CTR_NEAA	-0.766618	0.465327	N.S.	CTR_PRN	-3.16969	0.0132008	N.S.	CTR_both	1.77558	0.0975338	PRN_NEAA	-2.01988	0.0709946	FALSE	FALSE	FALSE	FALSE	FALSE
Fecal	Cytidine.Fecal	Group	4.10327	0.0415508	CTR_NEAA	0.811486	0.44056	N.S.	CTR_PRN	3.49753	0.00810839	N.S.	CTR_both	-1.89133	0.0794525	PRN_NEAA	2.02194	0.070751	FALSE	FALSE	FALSE	FALSE	FALSE
Serum	L.Methionine.Serum	Group	4.06939	0.0424242	CTR_NEAA	-3.04675	0.0158993	N.S.	CTR_PRN	-1.88027	0.0968652	N.S.	CTR_both	2.78474	0.0146125	PRN_NEAA	0.810976	0.436256	FALSE	FALSE	FALSE	FALSE	FALSE
Serum	Deoxyribose.5.phosphate.Serum	Group	4.04129	0.0431647	CTR_NEAA	-2.25142	0.0544462	N.S.	CTR_PRN	-0.744378	0.477941	N.S.	CTR_both	1.71321	0.108721	PRN_NEAA	2.63445	0.0249708	FALSE	FALSE	FALSE	FALSE	FALSE
Microbiome	desulfovibrio.spp..Microbiome	Group	4.02651	0.0435601	CTR_NEAA	1.54127	0.16182	N.S.	CTR_PRN	-0.655805	0.530354	N.S.	CTR_both	-0.516335	0.613679	PRN_NEAA	-3.41018	0.00665629	FALSE	FALSE	FALSE	FALSE	FALSE
Liver	Thymidine.Liver	Group	4.00573	0.044123	CTR_NEAA	-8.96378	1.90886e-05	Down	CTR_PRN	-1.43893	0.188121	N.S.	CTR_both	2.57466	0.022037	PRN_NEAA	1.00887	0.336823	FALSE	FALSE	FALSE	FALSE	FALSE
Fecal	X3.Indolepropionic.acid.Fecal	Group	3.9898	0.0445605	CTR_NEAA	2.38205	0.0444031	N.S.	CTR_PRN	2.14584	0.0641898	N.S.	CTR_both	-2.85681	0.0126784	PRN_NEAA	-0.612562	0.55384	FALSE	FALSE	FALSE	FALSE	FALSE
Fecal	Carnosine.Fecal	Group	3.96763	0.0451775	CTR_NEAA	-0.597939	0.566418	N.S.	CTR_PRN	1.76352	0.115824	N.S.	CTR_both	-0.746923	0.467469	PRN_NEAA	2.40854	0.0367752	FALSE	FALSE	FALSE	FALSE	FALSE
Serum	L.Leucine.Serum	Group	3.91673	0.0466319	CTR_NEAA	0.391651	0.705542	N.S.	CTR_PRN	-1.87282	0.097981	N.S.	CTR_both	0.820767	0.425535	PRN_NEAA	-2.41359	0.0364592	FALSE	FALSE	FALSE	FALSE	FALSE
Liver	X4.Hydroxyproline.Liver	Group	3.85153	0.0485744	CTR_NEAA	-2.0212	0.0779136	N.S.	CTR_PRN	-0.565213	0.587425	N.S.	CTR_both	1.39036	0.18613	PRN_NEAA	2.23462	0.0494536	FALSE	FALSE	FALSE	FALSE	FALSE
Microbiome	barnesiella.spp..Microbiome	Group	3.81319	0.0497602	CTR_NEAA	-2.70256	0.0269668	N.S.	CTR_PRN	-1.66211	0.135066	N.S.	CTR_both	2.54514	0.0233362	PRN_NEAA	1.16265	0.271964	FALSE	FALSE	FALSE	FALSE	FALSE
Serum	Pyruvic.acid.Serum	Group	3.79631	0.0502929	CTR_NEAA	0.526294	0.612958	N.S.	CTR_PRN	-1.75387	0.117538	N.S.	CTR_both	0.709717	0.489532	PRN_NEAA	-2.46571	0.0333489	FALSE	FALSE	FALSE	FALSE	FALSE
Microbiome	lachnoclostridium.clostridium.saccharolyticum.Microbiome	Group	3.78552	0.0506367	CTR_NEAA	5.01061	0.00103897	N.S.	CTR_PRN	0.17255	0.86729	N.S.	CTR_both	-1.23051	0.238781	PRN_NEAA	-2.14009	0.0580261	FALSE	FALSE	FALSE	FALSE	FALSE
Serum	D.Ribulose.Serum	Group	3.67906	0.0541796	CTR_NEAA	-1.29258	0.232237	N.S.	CTR_PRN	-2.64315	0.0295683	N.S.	CTR_both	2.09013	0.0553333	PRN_NEAA	-1.57031	0.147416	FALSE	FALSE	FALSE	FALSE	FALSE
Fecal	Ascorbic.acid.Fecal	Group	3.64339	0.0554302	CTR_NEAA	-0.740435	0.480201	N.S.	CTR_PRN	1.55662	0.158173	N.S.	CTR_both	-0.455478	0.655749	PRN_NEAA	2.67901	0.0231319	FALSE	FALSE	FALSE	FALSE	FALSE
Liver	Hypotaurine.Liver	Group	3.63924	0.0555779	CTR_NEAA	-2.62026	0.0306379	N.S.	CTR_PRN	-0.728135	0.487294	N.S.	CTR_both	1.68413	0.114311	PRN_NEAA	2.01804	0.0712128	FALSE	FALSE	FALSE	FALSE	FALSE
Fecal	D.Fructose.Fecal	Group	3.63679	0.0556653	CTR_NEAA	-3.30711	0.0107444	N.S.	CTR_PRN	-0.398404	0.700754	N.S.	CTR_both	1.40963	0.180476	PRN_NEAA	2.00414	0.0728832	FALSE	FALSE	FALSE	FALSE	FALSE
Serum	N6.Acetyl.L.lysine.Serum	Group	3.61523	0.0564411	CTR_NEAA	1.01198	0.341172	N.S.	CTR_PRN	-1.4703	0.179682	N.S.	CTR_both	0.139053	0.891388	PRN_NEAA	-2.60255	0.0263757	FALSE	FALSE	FALSE	FALSE	FALSE
Serum	Inosine.Serum	Group	3.60232	0.0569113	CTR_NEAA	-1.53862	0.162457	N.S.	CTR_PRN	1.06203	0.31923	N.S.	CTR_both	0.0440806	0.965463	PRN_NEAA	2.52288	0.0302378	FALSE	FALSE	FALSE	FALSE	FALSE
Liver	Argininosuccinic.acid.Liver	Group	3.53324	0.0595073	CTR_NEAA	1.2768	0.237483	N.S.	CTR_PRN	-0.999528	0.346808	N.S.	CTR_both	-0.0725104	0.943221	PRN_NEAA	-2.92315	0.0152182	FALSE	FALSE	FALSE	FALSE	FALSE
Serum	Caprylic.acid.Serum	Group	3.53135	0.05958	CTR_NEAA	2.73639	0.0255918	N.S.	CTR_PRN	1.47333	0.178884	N.S.	CTR_both	-2.41179	0.0301791	PRN_NEAA	-1.21186	0.253422	FALSE	FALSE	FALSE	FALSE	FALSE
Fecal	L.Valine.Fecal	Group	3.50479	0.0606157	CTR_NEAA	1.98625	0.0822496	N.S.	CTR_PRN	0.64757	0.535401	N.S.	CTR_both	-1.66395	0.118335	PRN_NEAA	-4.01316	0.00246548	FALSE	FALSE	FALSE	FALSE	FALSE
Liver	Citrulline.Liver	Group	3.50298	0.0606868	CTR_NEAA	3.71559	0.00590867	N.S.	CTR_PRN	1.54513	0.160897	N.S.	CTR_both	-2.39249	0.0313157	PRN_NEAA	-0.973874	0.353087	FALSE	FALSE	FALSE	FALSE	FALSE
Serum	N.Acetyl.glucosamine.1.phosphate.Serum	Group	3.50061	0.0607805	CTR_NEAA	-2.79148	0.0235047	N.S.	CTR_PRN	0.0622615	0.951882	N.S.	CTR_both	0.964945	0.350946	PRN_NEAA	2.35839	0.0400631	FALSE	TRUE	FALSE	FALSE	FALSE
Liver	Uric.acid.Liver	Group	3.49283	0.0610887	CTR_NEAA	-2.39263	0.0436759	N.S.	CTR_PRN	-2.22259	0.0569515	N.S.	CTR_both	2.44829	0.0281362	PRN_NEAA	0.934926	0.371853	FALSE	FALSE	FALSE	FALSE	FALSE
Fecal	D.Glucose.Fecal	Group	3.32058	0.0683982	CTR_NEAA	-3.31976	0.0105438	N.S.	CTR_PRN	-2.00459	0.079946	N.S.	CTR_both	2.6187	0.0202273	PRN_NEAA	0.37621	0.71462	FALSE	FALSE	FALSE	FALSE	FALSE
Liver	NAD.Liver	Group	3.29898	0.0693844	CTR_NEAA	2.08176	0.0709206	N.S.	CTR_PRN	2.04428	0.0751727	N.S.	CTR_both	-2.65749	0.0187527	PRN_NEAA	-0.206851	0.840278	FALSE	FALSE	FALSE	FALSE	FALSE
Microbiome	blautia.ruminococcus.gnavus.Microbiome	Group	3.23779	0.0722678	CTR_NEAA	-1.33031	0.220089	N.S.	CTR_PRN	0.612014	0.557518	N.S.	CTR_both	0.398313	0.696408	PRN_NEAA	3.59699	0.00487221	FALSE	FALSE	FALSE	FALSE	FALSE
Serum	N.Formyl.L.methionine.Serum	Group	3.20823	0.0737102	CTR_NEAA	3.59724	0.00701036	N.S.	CTR_PRN	2.00549	0.0798342	N.S.	CTR_both	-2.62244	0.0200804	PRN_NEAA	0.129212	0.899752	FALSE	FALSE	FALSE	FALSE	FALSE
Microbiome	coprococcus.spp..Microbiome	Group	3.19911	0.0741618	CTR_NEAA	-0.0886737	0.931521	N.S.	CTR_PRN	-3.17894	0.0130183	N.S.	CTR_both	1.08078	0.298062	PRN_NEAA	-2.03778	0.0689028	FALSE	FALSE	FALSE	FALSE	FALSE
Liver	Asymmetric.dimethylarginine.Liver	Group	3.16311	0.0759763	CTR_NEAA	2.31786	0.0490831	N.S.	CTR_PRN	1.08078	0.311295	N.S.	CTR_both	-1.79296	0.0946046	PRN_NEAA	-1.58448	0.144167	FALSE	FALSE	FALSE	FALSE	FALSE
Microbiome	anaerotruncus.sp..Microbiome	Group	3.15887	0.076193	CTR_NEAA	-1.09525	0.305283	N.S.	CTR_PRN	-2.64155	0.029642	N.S.	CTR_both	1.94656	0.071939	PRN_NEAA	-1.47462	0.171089	FALSE	FALSE	FALSE	FALSE	FALSE
Fecal	L.Asparagine.Fecal	Group	3.15458	0.0764134	CTR_NEAA	2.19609	0.0593542	N.S.	CTR_PRN	2.19856	0.059127	N.S.	CTR_both	-2.60365	0.0208286	PRN_NEAA	0.102028	0.920751	FALSE	FALSE	FALSE	FALSE	FALSE
Serum	N.Acetylornithine.Serum	Group	3.15391	0.076448	CTR_NEAA	1.71208	0.12524	N.S.	CTR_PRN	-0.147206	0.886611	N.S.	CTR_both	-0.903986	0.381295	PRN_NEAA	-2.10027	0.0620495	FALSE	FALSE	FALSE	FALSE	FALSE
Liver	Cytidine.Liver	Group	3.12262	0.0780783	CTR_NEAA	-0.940932	0.374279	N.S.	CTR_PRN	-2.25906	0.0538016	N.S.	CTR_both	1.93787	0.0730765	PRN_NEAA	-2.16606	0.055538	FALSE	FALSE	FALSE	FALSE	FALSE
Serum	Carnosine.Serum	Group	3.07733	0.0805098	CTR_NEAA	-0.478928	0.644807	N.S.	CTR_PRN	1.52045	0.166889	N.S.	CTR_both	-0.724127	0.480914	PRN_NEAA	2.15599	0.0564903	FALSE	FALSE	FALSE	FALSE	FALSE
Microbiome	enterorhabdus.mucosicola.Microbiome	Group	3.07428	0.0806766	CTR_NEAA	2.06974	0.072258	N.S.	CTR_PRN	1.33788	0.217717	N.S.	CTR_both	-2.05671	0.0588489	PRN_NEAA	-1.55601	0.150759	FALSE	FALSE	FALSE	FALSE	FALSE
Fecal	L.Lysine.Fecal	Group	3.07056	0.0808804	CTR_NEAA	2.18066	0.0607999	N.S.	CTR_PRN	0.518874	0.617892	N.S.	CTR_both	-1.5106	0.153127	PRN_NEAA	-2.57655	0.0275789	FALSE	FALSE	FALSE	FALSE	FALSE
Microbiome	dehalobacterium.spp..Microbiome	Group	3.05232	0.0818895	CTR_NEAA	1.59731	0.148863	N.S.	CTR_PRN	-0.680564	0.515357	N.S.	CTR_both	-0.232183	0.819755	PRN_NEAA	-2.79784	0.0188643	FALSE	FALSE	FALSE	FALSE	FALSE
Liver	Adenine.Liver	Group	3.02368	0.0835036	CTR_NEAA	2.47691	0.0382959	N.S.	CTR_PRN	-0.28196	0.785131	N.S.	CTR_both	-0.684997	0.504529	PRN_NEAA	-2.27874	0.0458838	FALSE	TRUE	FALSE	FALSE	FALSE
Liver	Uracil.Liver	Group	3.01713	0.0838777	CTR_NEAA	2.17697	0.0611507	N.S.	CTR_PRN	2.41735	0.0420234	N.S.	CTR_both	-2.54212	0.0234732	PRN_NEAA	-0.143093	0.889059	FALSE	FALSE	FALSE	FALSE	FALSE
Microbiome	bacteroides.acidofaciens.Microbiome	Group	2.99147	0.085363	CTR_NEAA	-2.08906	0.0701202	N.S.	CTR_PRN	-0.205107	0.842611	N.S.	CTR_both	1.18608	0.255329	PRN_NEAA	2.78195	0.0193858	FALSE	FALSE	FALSE	FALSE	FALSE
Serum	Thiamine.Serum	Group	2.97495	0.0863349	CTR_NEAA	-1.90905	0.0926665	N.S.	CTR_PRN	-2.88192	0.0204512	N.S.	CTR_both	2.52061	0.0244717	PRN_NEAA	-0.173514	0.86571	FALSE	FALSE	FALSE	FALSE	FALSE
Fecal	Adenine.Fecal	Group	2.93044	0.0890184	CTR_NEAA	2.29169	0.0511297	N.S.	CTR_PRN	2.29351	0.0509851	N.S.	CTR_both	-2.36364	0.0330912	PRN_NEAA	-0.617877	0.550468	FALSE	FALSE	FALSE	FALSE	FALSE
Microbiome	bacteroides.uniformis.Microbiome	Group	2.92609	0.0892854	CTR_NEAA	-2.00604	0.0797667	N.S.	CTR_PRN	-0.3484	0.736531	N.S.	CTR_both	1.28776	0.218711	PRN_NEAA	2.33444	0.0417334	FALSE	FALSE	FALSE	FALSE	FALSE
Serum	Isovalerylcarnitine.Serum	Group	2.91167	0.0901787	CTR_NEAA	-3.44189	0.00879923	N.S.	CTR_PRN	-1.55261	0.15912	N.S.	CTR_both	2.37038	0.0326681	PRN_NEAA	0.609026	0.55609	FALSE	FALSE	FALSE	FALSE	FALSE
Microbiome	erysipelatoclostridium.clostridium.cocleatum.Microbiome	Group	2.90858	0.0903715	CTR_NEAA	2.25691	0.0539818	N.S.	CTR_PRN	1.17408	0.274128	N.S.	CTR_both	-1.79249	0.0946832	PRN_NEAA	-1.41475	0.187518	FALSE	FALSE	FALSE	FALSE	FALSE
Liver	Glycine.Liver	Group	2.88247	0.0920187	CTR_NEAA	0.983916	0.353974	N.S.	CTR_PRN	-1.14557	0.285085	N.S.	CTR_both	0.284671	0.780064	PRN_NEAA	-2.39425	0.0376841	FALSE	FALSE	FALSE	FALSE	FALSE
Liver	L.Arginine.Liver	Group	2.82125	0.0960184	CTR_NEAA	2.00898	0.0794034	N.S.	CTR_PRN	0.715492	0.494655	N.S.	CTR_both	-1.60839	0.130061	PRN_NEAA	-2.10188	0.0618819	FALSE	FALSE	FALSE	FALSE	FALSE
Microbiome	coprococcus.catus.Microbiome	Group	2.80674	0.096996	CTR_NEAA	1.35017	0.213916	N.S.	CTR_PRN	-0.839439	0.425595	N.S.	CTR_both	-0.25647	0.801318	PRN_NEAA	-2.20473	0.0520225	FALSE	FALSE	FALSE	FALSE	FALSE
Fecal	D.Ribose.Fecal	Group	2.80229	0.0972974	CTR_NEAA	-1.46128	0.182073	N.S.	CTR_PRN	0.153227	0.882013	N.S.	CTR_both	0.823841	0.423843	PRN_NEAA	2.66212	0.0238125	FALSE	FALSE	FALSE	FALSE	FALSE
Liver	N.Acetylglutamine.Liver	Group	2.77217	0.0993702	CTR_NEAA	-1.35138	0.213543	N.S.	CTR_PRN	0.833059	0.428979	N.S.	CTR_both	0.508606	0.618949	PRN_NEAA	2.02368	0.0705451	FALSE	FALSE	FALSE	FALSE	FALSE
Serum	Adenine.Serum	Group	2.76916	0.0995808	CTR_NEAA	1.91503	0.0918164	N.S.	CTR_PRN	0.41707	0.687594	N.S.	CTR_both	-1.26149	0.227747	PRN_NEAA	-1.9087	0.0853874	FALSE	FALSE	FALSE	FALSE	FALSE
Fecal	Thymine.Fecal	Group	2.70301	0.104326	CTR_NEAA	2.03885	0.0758093	N.S.	CTR_PRN	0.384131	0.71089	N.S.	CTR_both	-1.23552	0.236969	PRN_NEAA	-1.80279	0.10159	FALSE	FALSE	FALSE	FALSE	FALSE
Fecal	L.Homoserine.Fecal	Group	2.69557	0.104876	CTR_NEAA	1.62384	0.143065	N.S.	CTR_PRN	2.00278	0.0801696	N.S.	CTR_both	-2.39048	0.0314364	PRN_NEAA	0.348406	0.734759	FALSE	FALSE	FALSE	FALSE	FALSE
Fecal	L.Isoleucine.Fecal	Group	2.69509	0.104911	CTR_NEAA	1.76423	0.115699	N.S.	CTR_PRN	0.616042	0.554986	N.S.	CTR_both	-1.56476	0.139957	PRN_NEAA	-4.12109	0.00207349	FALSE	FALSE	FALSE	FALSE	FALSE
Liver	L.Lysine.Liver	Group	2.68037	0.10601	CTR_NEAA	2.27925	0.0521322	N.S.	CTR_PRN	0.834027	0.428465	N.S.	CTR_both	-1.58951	0.134266	PRN_NEAA	-1.49733	0.165189	FALSE	FALSE	FALSE	FALSE	FALSE
Liver	L.Tyrosine.Liver	Group	2.6661	0.107087	CTR_NEAA	-1.07627	0.313188	N.S.	CTR_PRN	-2.01186	0.0790502	N.S.	CTR_both	1.62684	0.126061	PRN_NEAA	-1.45232	0.177058	FALSE	FALSE	FALSE	FALSE	FALSE
Fecal	Guanine.Fecal	Group	2.65968	0.107576	CTR_NEAA	1.63273	0.141168	N.S.	CTR_PRN	2.48266	0.0379538	N.S.	CTR_both	-2.34393	0.0343587	PRN_NEAA	0.409352	0.690911	FALSE	FALSE	FALSE	FALSE	FALSE
Liver	Ureidopropionic.acid.Liver	Group	2.65566	0.107884	CTR_NEAA	2.76407	0.02452	N.S.	CTR_PRN	1.10453	0.301472	N.S.	CTR_both	-1.93584	0.0733445	PRN_NEAA	-1.16205	0.272198	FALSE	FALSE	FALSE	FALSE	FALSE
Fecal	S.Adenosylmethionine.Fecal	Group	2.63788	0.109255	CTR_NEAA	-2.8487	0.0215219	N.S.	CTR_PRN	-1.74404	0.11931	N.S.	CTR_both	2.34979	0.0339768	PRN_NEAA	0.298712	0.771275	FALSE	FALSE	FALSE	FALSE	FALSE
Fecal	X4.Hydroxyproline.Fecal	Group	2.62489	0.11027	CTR_NEAA	1.6697	0.133528	N.S.	CTR_PRN	0.416558	0.687954	N.S.	CTR_both	-1.1542	0.26774	PRN_NEAA	-1.79624	0.10268	FALSE	FALSE	FALSE	FALSE	FALSE
Fecal	Indolelactic.acid.Fecal	Group	2.61644	0.110936	CTR_NEAA	-1.19265	0.267179	N.S.	CTR_PRN	-2.14084	0.0646916	N.S.	CTR_both	2.02099	0.0628336	PRN_NEAA	-1.28742	0.226946	FALSE	FALSE	FALSE	FALSE	FALSE
Serum	N.Acetyl.L.aspartic.acid.Serum	Group	2.61199	0.111289	CTR_NEAA	-0.962239	0.364108	N.S.	CTR_PRN	1.06059	0.319843	N.S.	CTR_both	0.0149764	0.988262	PRN_NEAA	2.34595	0.0409223	FALSE	FALSE	FALSE	FALSE	FALSE
Microbiome	robinsoniella.peoriensis.Microbiome	Group	2.60664	0.111714	CTR_NEAA	-1.96255	0.0853213	N.S.	CTR_PRN	-1.69227	0.129054	N.S.	CTR_both	2.32127	0.0358724	PRN_NEAA	0.478048	0.642894	FALSE	FALSE	FALSE	FALSE	FALSE
Serum	Asymmetric.dimethylarginine.Serum	Group	2.5967	0.11251	CTR_NEAA	2.33532	0.0477633	N.S.	CTR_PRN	1.10309	0.302063	N.S.	CTR_both	-1.77637	0.0973997	PRN_NEAA	-1.25858	0.236771	FALSE	FALSE	FALSE	FALSE	FALSE
Liver	N.Acetylaspartylglutamic.acid.Liver	Group	2.58225	0.113678	CTR_NEAA	1.86532	0.0991168	N.S.	CTR_PRN	2.34964	0.0467077	N.S.	CTR_both	-2.35832	0.0334287	PRN_NEAA	-0.0076292	0.994063	FALSE	FALSE	FALSE	FALSE	FALSE
Serum	Glycerol.3.phosphate.Serum	Group	2.52568	0.118391	CTR_NEAA	1.35136	0.213549	N.S.	CTR_PRN	-0.544976	0.600629	N.S.	CTR_both	-0.595039	0.561313	PRN_NEAA	-1.97268	0.076801	FALSE	FALSE	FALSE	FALSE	FALSE
Fecal	L.Leucine.Fecal	Group	2.50044	0.120565	CTR_NEAA	1.66057	0.135379	N.S.	CTR_PRN	0.508585	0.624768	N.S.	CTR_both	-1.4174	0.178235	PRN_NEAA	-3.60138	0.00483682	FALSE	FALSE	FALSE	FALSE	FALSE
Fecal	Malic.acid.Fecal	Group	2.49674	0.120888	CTR_NEAA	-1.0646	0.318131	N.S.	CTR_PRN	0.629208	0.546756	N.S.	CTR_both	0.277157	0.78571	PRN_NEAA	3.31435	0.00782162	FALSE	FALSE	FALSE	FALSE	FALSE
Liver	Hippuric.acid.Liver	Group	2.44485	0.12552	CTR_NEAA	1.77459	0.113886	N.S.	CTR_PRN	2.49245	0.037379	N.S.	CTR_both	-2.29157	0.0379519	PRN_NEAA	-0.0952091	0.92603	FALSE	FALSE	FALSE	FALSE	FALSE
Fecal	L.Kynurenine.Fecal	Group	2.42161	0.12766	CTR_NEAA	1.69155	0.129195	N.S.	CTR_PRN	1.3051	0.228145	N.S.	CTR_both	-1.52203	0.150264	PRN_NEAA	-1.447	0.178506	FALSE	FALSE	FALSE	FALSE	FALSE
Fecal	N.Formyl.L.methionine.Fecal	Group	2.39025	0.130616	CTR_NEAA	-0.921298	0.383837	N.S.	CTR_PRN	-2.21576	0.0575614	N.S.	CTR_both	1.83603	0.087679	PRN_NEAA	-1.50083	0.164296	FALSE	FALSE	FALSE	FALSE	FALSE
Serum	D.Ribose.5.phosphate.Serum	Group	2.37487	0.132094	CTR_NEAA	-1.17728	0.272921	N.S.	CTR_PRN	-2.17073	0.0617484	N.S.	CTR_both	1.95415	0.0709578	PRN_NEAA	-1.08477	0.303481	FALSE	FALSE	FALSE	FALSE	FALSE
Serum	X3.Hydroxymethylglutaric.acid.Serum	Group	2.37298	0.132277	CTR_NEAA	1.82168	0.105979	N.S.	CTR_PRN	1.26442	0.241673	N.S.	CTR_both	-1.91241	0.0765052	PRN_NEAA	-1.26159	0.23573	FALSE	FALSE	FALSE	FALSE	FALSE
Fecal	Citric.acid.Fecal	Group	2.37149	0.132422	CTR_NEAA	-0.336274	0.745315	N.S.	CTR_PRN	1.4025	0.19836	N.S.	CTR_both	-0.544044	0.59497	PRN_NEAA	2.66243	0.0237999	FALSE	FALSE	FALSE	FALSE	FALSE
Liver	Niacinamide.Liver	Group	2.36847	0.132716	CTR_NEAA	1.59022	0.15045	N.S.	CTR_PRN	1.82196	0.105934	N.S.	CTR_both	-2.15121	0.0494054	PRN_NEAA	0.701751	0.498841	FALSE	FALSE	FALSE	FALSE	FALSE
Liver	Nicotinamide.riboside.Liver	Group	2.36674	0.132883	CTR_NEAA	1.57472	0.15397	N.S.	CTR_PRN	-0.000185252	0.999857	N.S.	CTR_both	-0.888409	0.38933	PRN_NEAA	-2.01818	0.0711961	FALSE	FALSE	FALSE	FALSE	FALSE
Fecal	L.Histidine.Fecal	Group	2.36195	0.133352	CTR_NEAA	1.58529	0.151561	N.S.	CTR_PRN	0.625814	0.54887	N.S.	CTR_both	-1.21643	0.243932	PRN_NEAA	-1.66362	0.127165	FALSE	FALSE	FALSE	FALSE	FALSE
Fecal	L.Pipecolic.acid.Fecal	Group	2.35943	0.133598	CTR_NEAA	0.373041	0.718808	N.S.	CTR_PRN	-1.30013	0.22976	N.S.	CTR_both	0.563213	0.582199	PRN_NEAA	-2.38221	0.0384672	FALSE	FALSE	FALSE	FALSE	FALSE
Serum	Urocanic.acid.Serum	Group	2.33521	0.135997	CTR_NEAA	1.07482	0.313799	N.S.	CTR_PRN	-0.789664	0.452491	N.S.	CTR_both	-0.363477	0.721679	PRN_NEAA	-2.15904	0.0562003	FALSE	FALSE	FALSE	FALSE	FALSE
Serum	Cytidine.Serum	Group	2.3218	0.137345	CTR_NEAA	1.21873	0.257663	N.S.	CTR_PRN	-0.926716	0.381182	N.S.	CTR_both	0.0258074	0.979775	PRN_NEAA	-1.95537	0.0790418	FALSE	FALSE	FALSE	FALSE	FALSE
Microbiome	roseburia.faecis.Microbiome	Group	2.30734	0.138818	CTR_NEAA	1.79239	0.110834	N.S.	CTR_PRN	1.89684	0.0944262	N.S.	CTR_both	-2.21589	0.0437754	PRN_NEAA	-0.217771	0.831987	FALSE	FALSE	FALSE	FALSE	FALSE
Serum	Guanosine.Serum	Group	2.3052	0.139037	CTR_NEAA	-1.29366	0.231882	N.S.	CTR_PRN	0.876973	0.406065	N.S.	CTR_both	0.04738	0.96288	PRN_NEAA	1.92084	0.0836931	FALSE	FALSE	FALSE	FALSE	FALSE
Microbiome	kopriimonas.spp..Microbiome	Group	2.30316	0.139247	CTR_NEAA	-1.11554	0.297006	N.S.	CTR_PRN	0.914216	0.387327	N.S.	CTR_both	-0.0896731	0.929817	PRN_NEAA	2.08032	0.064163	FALSE	FALSE	FALSE	FALSE	FALSE
Serum	Fumaric.acid.Serum	Group	2.28296	0.141342	CTR_NEAA	-0.575696	0.580649	N.S.	CTR_PRN	-1.75697	0.116985	N.S.	CTR_both	1.30673	0.212364	PRN_NEAA	-1.64741	0.130494	FALSE	FALSE	FALSE	FALSE	FALSE
Serum	X3.Indolepropionic.acid.Serum	Group	2.27606	0.142066	CTR_NEAA	1.68232	0.131008	N.S.	CTR_PRN	1.39307	0.201088	N.S.	CTR_both	-2.08555	0.055804	PRN_NEAA	-1.03584	0.324674	FALSE	FALSE	FALSE	FALSE	FALSE
Fecal	Fumaric.acid.Fecal	Group	2.27481	0.142197	CTR_NEAA	-0.424752	0.682211	N.S.	CTR_PRN	1.76506	0.115552	N.S.	CTR_both	-0.40647	0.690542	PRN_NEAA	2.1886	0.053462	FALSE	FALSE	FALSE	FALSE	FALSE
Serum	Hypoxanthine.Serum	Group	2.26812	0.142904	CTR_NEAA	-1.79044	0.111164	N.S.	CTR_PRN	0.0579811	0.955186	N.S.	CTR_both	0.826395	0.422441	PRN_NEAA	1.76973	0.1072	FALSE	FALSE	FALSE	FALSE	FALSE
Liver	L.Carnitine.Liver	Group	2.23561	0.146397	CTR_NEAA	-1.73793	0.120423	N.S.	CTR_PRN	-1.75661	0.117049	N.S.	CTR_both	1.97164	0.0687445	PRN_NEAA	-0.844966	0.417887	FALSE	FALSE	FALSE	FALSE	FALSE
Fecal	L.Palmitoylcarnitine.Fecal	Group	2.22584	0.147465	CTR_NEAA	-0.190521	0.853647	N.S.	CTR_PRN	1.68499	0.130482	N.S.	CTR_both	-0.702702	0.493761	PRN_NEAA	1.85327	0.093542	FALSE	FALSE	FALSE	FALSE	FALSE
Microbiome	eubacterium.sp..Microbiome	Group	2.22432	0.147632	CTR_NEAA	-0.759933	0.469095	N.S.	CTR_PRN	1.05802	0.320945	N.S.	CTR_both	-0.278886	0.78441	PRN_NEAA	2.13182	0.0588402	FALSE	FALSE	FALSE	FALSE	FALSE
Liver	N.Acetyl.L.alanine.Liver	Group	2.21767	0.148366	CTR_NEAA	-1.75316	0.117666	N.S.	CTR_PRN	-0.62769	0.547701	N.S.	CTR_both	1.33221	0.204071	PRN_NEAA	1.57966	0.145266	FALSE	FALSE	FALSE	FALSE	FALSE
Microbiome	paludibacter.spp..Microbiome	Group	2.19841	0.150514	CTR_NEAA	0.295719	0.774975	N.S.	CTR_PRN	1.77828	0.113248	N.S.	CTR_both	-1.11079	0.285374	PRN_NEAA	1.74077	0.112345	FALSE	FALSE	FALSE	FALSE	FALSE
Serum	Malic.acid.Serum	Group	2.18534	0.151993	CTR_NEAA	-0.615567	0.555284	N.S.	CTR_PRN	-1.79162	0.110964	N.S.	CTR_both	1.37556	0.190568	PRN_NEAA	-1.63806	0.132448	FALSE	FALSE	FALSE	FALSE	FALSE
Fecal	L.Carnitine.Fecal	Group	2.17631	0.153024	CTR_NEAA	1.30284	0.228878	N.S.	CTR_PRN	-0.158528	0.877969	N.S.	CTR_both	-0.728591	0.478263	PRN_NEAA	-2.28408	0.0454688	FALSE	FALSE	FALSE	FALSE	FALSE
Microbiome	tannerella.spp..Microbiome	Group	2.14744	0.156375	CTR_NEAA	-1.46767	0.180376	N.S.	CTR_PRN	-0.648637	0.534745	N.S.	CTR_both	1.11864	0.282121	PRN_NEAA	1.55766	0.150371	FALSE	FALSE	FALSE	FALSE	FALSE
Serum	Succinic.acid.Serum	Group	2.13077	0.158349	CTR_NEAA	-2.67353	0.0282073	N.S.	CTR_PRN	-0.98781	0.352177	N.S.	CTR_both	1.77181	0.0981798	PRN_NEAA	1.00251	0.339736	FALSE	FALSE	FALSE	FALSE	FALSE
Fecal	X4.Acetamidobutanoic.acid.Fecal	Group	2.12172	0.159433	CTR_NEAA	-0.49546	0.633597	N.S.	CTR_PRN	-2.23644	0.0557341	N.S.	CTR_both	1.35078	0.198197	PRN_NEAA	-1.61029	0.138413	FALSE	FALSE	FALSE	FALSE	FALSE
Fecal	N.Acetylasparagine.Fecal	Group	2.11153	0.160663	CTR_NEAA	-2.01136	0.0791116	N.S.	CTR_PRN	-1.20085	0.264153	N.S.	CTR_both	1.89854	0.0784339	PRN_NEAA	0.921803	0.378334	FALSE	FALSE	FALSE	FALSE	FALSE
Serum	L.Homoserine.Serum	Group	2.0753	0.165127	CTR_NEAA	-2.00288	0.0801572	N.S.	CTR_PRN	-1.37853	0.205358	N.S.	CTR_both	1.86741	0.082922	PRN_NEAA	0.817881	0.432481	FALSE	FALSE	FALSE	FALSE	FALSE
Fecal	Phosphorylcholine.Fecal	Group	2.06588	0.16631	CTR_NEAA	-1.0595	0.320309	N.S.	CTR_PRN	0.909135	0.389846	N.S.	CTR_both	-0.150429	0.882572	PRN_NEAA	1.91889	0.0839629	FALSE	FALSE	FALSE	FALSE	FALSE
Liver	Adenosine.triphosphate.Liver	Group	2.06036	0.167009	CTR_NEAA	0.507239	0.625671	N.S.	CTR_PRN	2.31779	0.0490882	N.S.	CTR_both	-1.27084	0.224496	PRN_NEAA	1.35276	0.205925	FALSE	FALSE	FALSE	FALSE	FALSE
Serum	Oxoglutaric.acid.Serum	Group	2.05	0.168328	CTR_NEAA	-0.268086	0.795416	N.S.	CTR_PRN	-2.1325	0.0655375	N.S.	CTR_both	1.07483	0.300625	PRN_NEAA	-1.51529	0.160649	FALSE	FALSE	FALSE	FALSE	FALSE
Serum	Glucose.6.phosphate.Serum	Group	2.01471	0.172916	CTR_NEAA	-1.87024	0.0983712	N.S.	CTR_PRN	-0.525147	0.61372	N.S.	CTR_both	1.36029	0.195241	PRN_NEAA	1.77024	0.107111	FALSE	FALSE	FALSE	FALSE	FALSE
Fecal	L.Tyrosine.Fecal	Group	1.98176	0.177328	CTR_NEAA	1.65474	0.136573	N.S.	CTR_PRN	0.847988	0.42109	N.S.	CTR_both	-1.63279	0.124793	PRN_NEAA	-1.75008	0.110666	FALSE	FALSE	FALSE	FALSE	FALSE
Liver	Inosine.Liver	Group	1.98041	0.177512	CTR_NEAA	0.356429	0.730737	N.S.	CTR_PRN	1.65007	0.137537	N.S.	CTR_both	-1.11653	0.282994	PRN_NEAA	1.63018	0.134118	FALSE	FALSE	FALSE	FALSE	FALSE
Fecal	L.Arginine.Fecal	Group	1.96997	0.178939	CTR_NEAA	1.81026	0.107848	N.S.	CTR_PRN	0.302805	0.769763	N.S.	CTR_both	-1.12555	0.279284	PRN_NEAA	-1.81022	0.100367	FALSE	FALSE	FALSE	FALSE	FALSE
Fecal	Hypotaurine.Fecal	Group	1.93253	0.184167	CTR_NEAA	-0.203752	0.843635	N.S.	CTR_PRN	-1.60437	0.147299	N.S.	CTR_both	1.03452	0.318435	PRN_NEAA	-2.30412	0.0439452	FALSE	FALSE	FALSE	FALSE	FALSE
Serum	Phosphorylcholine.Serum	Group	1.91913	0.18608	CTR_NEAA	-1.66057	0.135379	N.S.	CTR_PRN	0.0168685	0.986955	N.S.	CTR_both	0.803512	0.43511	PRN_NEAA	1.64028	0.131983	FALSE	FALSE	FALSE	FALSE	FALSE
Fecal	X2.Hydroxyvaleric.acid.Fecal	Group	1.91538	0.18662	CTR_NEAA	0.597619	0.566622	N.S.	CTR_PRN	-1.22606	0.255039	N.S.	CTR_both	0.341439	0.737844	PRN_NEAA	-1.73699	0.113032	FALSE	FALSE	FALSE	FALSE	FALSE
Microbiome	lachnoclostridium.clostridium.scindens.Microbiome	Group	1.91101	0.187251	CTR_NEAA	1.7319	0.12153	N.S.	CTR_PRN	0.998151	0.347436	N.S.	CTR_both	-1.73302	0.10505	PRN_NEAA	-1.23541	0.244913	FALSE	FALSE	FALSE	FALSE	FALSE
Microbiome	lachnoclostridium.clostridium.xylanolyticum.Microbiome	Group	1.88656	0.190828	CTR_NEAA	-0.0773615	0.940236	N.S.	CTR_PRN	-2.22695	0.0565651	N.S.	CTR_both	0.887134	0.389993	PRN_NEAA	-1.55299	0.151476	FALSE	FALSE	FALSE	FALSE	FALSE
Liver	Galactonic.acid.Liver	Group	1.88637	0.190856	CTR_NEAA	0.969154	0.360852	N.S.	CTR_PRN	-0.869879	0.409707	N.S.	CTR_both	-0.0915695	0.928337	PRN_NEAA	-1.78567	0.104461	FALSE	FALSE	FALSE	FALSE	FALSE
Microbiome	clostridium.spp..Microbiome	Group	1.86323	0.194315	CTR_NEAA	1.00976	0.342174	N.S.	CTR_PRN	-0.54691	0.59936	N.S.	CTR_both	-0.24863	0.807257	PRN_NEAA	-2.36539	0.0395876	FALSE	FALSE	FALSE	FALSE	FALSE
Serum	Ascorbic.acid.Serum	Group	1.83359	0.198851	CTR_NEAA	0.803979	0.44464	N.S.	CTR_PRN	-0.853673	0.418112	N.S.	CTR_both	0.0392917	0.969213	PRN_NEAA	-2.02513	0.0703744	FALSE	FALSE	FALSE	FALSE	FALSE
Serum	NAD.Serum	Group	1.82547	0.200116	CTR_NEAA	1.56398	0.156452	N.S.	CTR_PRN	0.340157	0.742498	N.S.	CTR_both	-1.00915	0.330029	PRN_NEAA	-1.39325	0.193736	FALSE	FALSE	FALSE	FALSE	FALSE
Serum	X3.Phosphoglyceric.acid.Serum	Group	1.81817	0.20126	CTR_NEAA	-1.58596	0.151408	N.S.	CTR_PRN	-1.84354	0.102488	N.S.	CTR_both	1.89516	0.0789097	PRN_NEAA	-0.460754	0.654833	FALSE	FALSE	FALSE	FALSE	FALSE
Liver	L.Cystathionine.Liver	Group	1.81492	0.201771	CTR_NEAA	0.089665	0.930758	N.S.	CTR_PRN	-2.87906	0.0205412	N.S.	CTR_both	0.704911	0.492427	PRN_NEAA	-1.561	0.149587	FALSE	FALSE	FALSE	FALSE	FALSE
Serum	L.Alanine.Serum	Group	1.78266	0.206935	CTR_NEAA	-2.44575	0.0402022	N.S.	CTR_PRN	-0.949952	0.369948	N.S.	CTR_both	1.60169	0.13154	PRN_NEAA	0.88851	0.395136	FALSE	FALSE	FALSE	FALSE	FALSE
Liver	Creatine.Liver	Group	1.77881	0.20756	CTR_NEAA	-1.14599	0.28492	N.S.	CTR_PRN	0.434626	0.675319	N.S.	CTR_both	0.585966	0.567226	PRN_NEAA	1.59144	0.142594	FALSE	FALSE	FALSE	FALSE	FALSE
Fecal	Asymmetric.dimethylarginine.Fecal	Group	1.76222	0.210284	CTR_NEAA	-0.858804	0.415438	N.S.	CTR_PRN	-1.9843	0.0824982	N.S.	CTR_both	1.56036	0.140988	PRN_NEAA	-1.06708	0.311017	FALSE	FALSE	FALSE	FALSE	FALSE
Fecal	X4.Pyridoxic.acid.Fecal	Group	1.74921	0.212451	CTR_NEAA	1.46188	0.181915	N.S.	CTR_PRN	2.46899	0.0387715	N.S.	CTR_both	-1.90696	0.0772577	PRN_NEAA	-0.295932	0.773336	FALSE	FALSE	FALSE	FALSE	FALSE
Serum	Thymidine.5..triphosphate.Serum	Group	1.71483	0.218296	CTR_NEAA	2.00318	0.0801211	N.S.	CTR_PRN	1.54746	0.160342	N.S.	CTR_both	-1.90082	0.078114	PRN_NEAA	0.231491	0.821602	FALSE	FALSE	FALSE	FALSE	FALSE
Serum	Thymine.Serum	Group	1.70577	0.219867	CTR_NEAA	-0.487902	0.638709	N.S.	CTR_PRN	-1.46214	0.181844	N.S.	CTR_both	1.12371	0.280038	PRN_NEAA	-1.43404	0.182081	FALSE	FALSE	FALSE	FALSE	FALSE
Microbiome	marvinbryantia.bryantella.formatexigens.Microbiome	Group	1.68781	0.223022	CTR_NEAA	0.430857	0.677946	N.S.	CTR_PRN	-1.24271	0.249163	N.S.	CTR_both	0.347692	0.733244	PRN_NEAA	-1.81925	0.0988981	FALSE	FALSE	FALSE	FALSE	FALSE
Fecal	X1.Methyladenosine.Fecal	Group	1.68254	0.223957	CTR_NEAA	-0.880117	0.404459	N.S.	CTR_PRN	0.662498	0.526274	N.S.	CTR_both	0.241578	0.812609	PRN_NEAA	1.95701	0.0788268	FALSE	FALSE	FALSE	FALSE	FALSE
Serum	L.Kynurenine.Serum	Group	1.67611	0.225104	CTR_NEAA	0.355868	0.731141	N.S.	CTR_PRN	-1.13596	0.288855	N.S.	CTR_both	0.439366	0.667102	PRN_NEAA	-1.94657	0.0802036	FALSE	FALSE	FALSE	FALSE	FALSE
Fecal	Succinic.acid.Fecal	Group	1.60552	0.238156	CTR_NEAA	-0.459989	0.657768	N.S.	CTR_PRN	1.72443	0.122917	N.S.	CTR_both	-0.261745	0.79733	PRN_NEAA	1.61268	0.137889	FALSE	FALSE	FALSE	FALSE	FALSE
Serum	Cyclic.AMP.Serum	Group	1.58922	0.241292	CTR_NEAA	2.07843	0.0712888	N.S.	CTR_PRN	0.883458	0.402756	N.S.	CTR_both	-1.56806	0.139187	PRN_NEAA	-0.878282	0.400401	FALSE	FALSE	FALSE	FALSE	FALSE
Fecal	N.Acetylornithine.Fecal	Group	1.57772	0.243535	CTR_NEAA	1.13749	0.288254	N.S.	CTR_PRN	-0.116816	0.909885	N.S.	CTR_both	-0.677806	0.508942	PRN_NEAA	-1.6185	0.136625	FALSE	FALSE	FALSE	FALSE	FALSE
Serum	Guanine.Serum	Group	1.56082	0.246873	CTR_NEAA	-0.829315	0.430974	N.S.	CTR_PRN	0.85225	0.418856	N.S.	CTR_both	-0.17413	0.864256	PRN_NEAA	1.63479	0.133139	FALSE	FALSE	FALSE	FALSE	FALSE
Fecal	Uracil.Fecal	Group	1.55374	0.248286	CTR_NEAA	1.3999	0.199109	N.S.	CTR_PRN	0.677129	0.517422	N.S.	CTR_both	-1.23162	0.238378	PRN_NEAA	-1.31312	0.218476	FALSE	FALSE	FALSE	FALSE	FALSE
Serum	Uridine.Serum	Group	1.5501	0.249016	CTR_NEAA	-1.5876	0.151038	N.S.	CTR_PRN	0.167544	0.8711	N.S.	CTR_both	0.600223	0.557949	PRN_NEAA	1.45308	0.17685	FALSE	FALSE	FALSE	FALSE	FALSE
Liver	Urocanic.acid.Liver	Group	1.53621	0.251828	CTR_NEAA	1.99351	0.0813303	N.S.	CTR_PRN	1.4319	0.190059	N.S.	CTR_both	-1.76409	0.0995148	PRN_NEAA	0.368708	0.720032	FALSE	FALSE	FALSE	FALSE	FALSE
Fecal	cis.Aconitic.acid.Fecal	Group	1.53033	0.253029	CTR_NEAA	-1.10955	0.299431	N.S.	CTR_PRN	-0.00843843	0.993474	N.S.	CTR_both	0.754198	0.463228	PRN_NEAA	7.07874	3.38021e-05	FALSE	FALSE	FALSE	FALSE	FALSE
Liver	L.Leucine.Liver	Group	1.52714	0.253683	CTR_NEAA	0.0379006	0.970696	N.S.	CTR_PRN	-1.44659	0.186029	N.S.	CTR_both	0.710626	0.488986	PRN_NEAA	-1.51799	0.159976	FALSE	FALSE	FALSE	FALSE	FALSE
Microbiome	butyricicoccus.pullicaecorum.Microbiome	Group	1.51083	0.257059	CTR_NEAA	-0.567699	0.585814	N.S.	CTR_PRN	-1.92896	0.0898647	N.S.	CTR_both	1.23614	0.236747	PRN_NEAA	-1.11796	0.28972	FALSE	FALSE	FALSE	FALSE	FALSE
Serum	L.Tryptophan.Serum	Group	1.50302	0.258694	CTR_NEAA	1.25846	0.243708	N.S.	CTR_PRN	0.101024	0.922017	N.S.	CTR_both	-0.828463	0.421308	PRN_NEAA	-1.75172	0.110373	FALSE	FALSE	FALSE	FALSE	FALSE
Serum	N.Acetyl.L.alanine.Serum	Group	1.49737	0.259885	CTR_NEAA	1.58655	0.151275	N.S.	CTR_PRN	1.62495	0.142827	N.S.	CTR_both	-1.75756	0.100657	PRN_NEAA	-0.300724	0.769784	FALSE	FALSE	FALSE	FALSE	FALSE
Serum	D.Glucose.Serum	Group	1.49161	0.261105	CTR_NEAA	-1.63216	0.141291	N.S.	CTR_PRN	-0.680166	0.515596	N.S.	CTR_both	1.27859	0.221832	PRN_NEAA	1.11958	0.289063	FALSE	FALSE	FALSE	FALSE	FALSE
Fecal	Creatine.Fecal	Group	1.48072	0.263428	CTR_NEAA	-2.57568	0.032836	N.S.	CTR_PRN	-0.734652	0.483527	N.S.	CTR_both	1.41519	0.17887	PRN_NEAA	0.881259	0.398863	FALSE	FALSE	FALSE	FALSE	FALSE
Fecal	Choline.Fecal	Group	1.47358	0.264965	CTR_NEAA	-1.28105	0.236063	N.S.	CTR_PRN	-1.60083	0.148082	N.S.	CTR_both	1.78094	0.0966221	PRN_NEAA	-0.0470089	0.963432	FALSE	FALSE	FALSE	FALSE	FALSE
Serum	L.Glutamine.Serum	Group	1.45405	0.269223	CTR_NEAA	1.48445	0.175986	N.S.	CTR_PRN	0.236952	0.818649	N.S.	CTR_both	-0.917306	0.374515	PRN_NEAA	-1.32838	0.213571	FALSE	FALSE	FALSE	FALSE	FALSE
Liver	L.Kynurenine.Liver	Group	1.44841	0.270467	CTR_NEAA	1.13578	0.288926	N.S.	CTR_PRN	-0.444514	0.668451	N.S.	CTR_both	-0.283542	0.780911	PRN_NEAA	-1.65457	0.129013	FALSE	FALSE	FALSE	FALSE	FALSE
Serum	D.Sedoheptulose.7.phosphate.Serum	Group	1.43221	0.274078	CTR_NEAA	1.13735	0.288307	N.S.	CTR_PRN	0.0285443	0.977927	N.S.	CTR_both	-0.740954	0.470968	PRN_NEAA	-1.43674	0.181332	FALSE	FALSE	FALSE	FALSE	FALSE
Microbiome	candidatus.soleaferrea.massiliensis.Microbiome	Group	1.43189	0.27415	CTR_NEAA	0.174284	0.865972	N.S.	CTR_PRN	-1.04109	0.328274	N.S.	CTR_both	0.60646	0.553917	PRN_NEAA	-1.60449	0.139688	FALSE	FALSE	FALSE	FALSE	FALSE
Microbiome	eubacterium.plexicaudatum.Microbiome	Group	1.39151	0.283397	CTR_NEAA	1.50785	0.170023	N.S.	CTR_PRN	1.38587	0.203193	N.S.	CTR_both	-1.73115	0.105393	PRN_NEAA	-0.0138496	0.989222	FALSE	FALSE	FALSE	FALSE	FALSE
Liver	L.Serine.Liver	Group	1.37133	0.288153	CTR_NEAA	-0.197288	0.848522	N.S.	CTR_PRN	1.04508	0.326531	N.S.	CTR_both	-0.513152	0.615846	PRN_NEAA	2.02468	0.0704281	FALSE	FALSE	FALSE	FALSE	FALSE
Microbiome	lachnoclostridium.clostridium.hathewayi.Microbiome	Group	1.35994	0.290879	CTR_NEAA	1.38392	0.203767	N.S.	CTR_PRN	1.1947	0.266419	N.S.	CTR_both	-1.57811	0.136862	PRN_NEAA	-0.666698	0.52005	FALSE	FALSE	FALSE	FALSE	FALSE
Fecal	N.Acetyl.D.glucosamine.Fecal	Group	1.34825	0.293706	CTR_NEAA	1.34294	0.216146	N.S.	CTR_PRN	0.716593	0.494011	N.S.	CTR_both	-1.35127	0.198043	PRN_NEAA	-1.36584	0.201918	FALSE	FALSE	FALSE	FALSE	FALSE
Fecal	Pyroglutamic.acid.Fecal	Group	1.33589	0.296732	CTR_NEAA	-1.39369	0.200907	N.S.	CTR_PRN	-1.03686	0.330124	N.S.	CTR_both	1.3351	0.203147	PRN_NEAA	0.909388	0.38454	FALSE	FALSE	FALSE	FALSE	FALSE
Microbiome	anaerotruncus.colihominis.Microbiome	Group	1.32827	0.298614	CTR_NEAA	1.22101	0.256846	N.S.	CTR_PRN	-0.175418	0.86511	N.S.	CTR_both	-0.51965	0.611426	PRN_NEAA	-1.69827	0.120303	FALSE	FALSE	FALSE	FALSE	FALSE
Microbiome	parabacteroides.goldsteinii.Microbiome	Group	1.31275	0.30249	CTR_NEAA	-1.69304	0.128903	N.S.	CTR_PRN	-0.43668	0.67389	N.S.	CTR_both	1.10388	0.288256	PRN_NEAA	1.1724	0.268211	FALSE	FALSE	FALSE	FALSE	FALSE
Microbiome	eubacterium.rectale.Microbiome	Group	1.30217	0.305166	CTR_NEAA	1.32009	0.223323	N.S.	CTR_PRN	1.34145	0.216606	N.S.	CTR_both	-1.5266	0.149133	PRN_NEAA	-0.643592	0.534321	FALSE	FALSE	FALSE	FALSE	FALSE
Fecal	L.Threonine.Fecal	Group	1.28969	0.308358	CTR_NEAA	1.17626	0.273306	N.S.	CTR_PRN	1.2399	0.250147	N.S.	CTR_both	-1.66544	0.118036	PRN_NEAA	0.0969732	0.924664	FALSE	FALSE	FALSE	FALSE	FALSE
Serum	Inosinic.acid.Serum	Group	1.28077	0.310663	CTR_NEAA	-1.48188	0.176652	N.S.	CTR_PRN	-0.0471666	0.963537	N.S.	CTR_both	0.729402	0.477782	PRN_NEAA	1.24561	0.241302	FALSE	FALSE	FALSE	FALSE	FALSE
Fecal	L.Tryptophan.Fecal	Group	1.26074	0.315911	CTR_NEAA	1.28061	0.236207	N.S.	CTR_PRN	0.53788	0.605296	N.S.	CTR_both	-1.2013	0.249564	PRN_NEAA	-1.63768	0.132529	FALSE	FALSE	FALSE	FALSE	FALSE
Serum	X4.Hydroxyproline.Serum	Group	1.25582	0.317217	CTR_NEAA	1.11655	0.296596	N.S.	CTR_PRN	1.85737	0.100335	N.S.	CTR_both	-1.55039	0.143353	PRN_NEAA	0.443876	0.666583	FALSE	FALSE	FALSE	FALSE	FALSE
Microbiome	oscillibacter.ruminantium.Microbiome	Group	1.25332	0.317882	CTR_NEAA	-1.73379	0.121182	N.S.	CTR_PRN	-1.3737	0.206795	N.S.	CTR_both	1.6413	0.123001	PRN_NEAA	0.0595283	0.953704	FALSE	FALSE	FALSE	FALSE	FALSE
Serum	D.Ribulose.5.phosphate.Serum	Group	1.2467	0.319654	CTR_NEAA	-2.52757	0.035389	N.S.	CTR_PRN	-1.24455	0.24852	N.S.	CTR_both	1.6058	0.13063	PRN_NEAA	-0.26264	0.79816	FALSE	FALSE	FALSE	FALSE	FALSE
Serum	ADP.Serum	Group	1.24345	0.320527	CTR_NEAA	-1.91496	0.0918266	N.S.	CTR_PRN	-0.991853	0.350317	N.S.	CTR_both	1.48954	0.158526	PRN_NEAA	0.5548	0.591224	FALSE	FALSE	FALSE	FALSE	FALSE
Fecal	Palmitic.acid.Fecal	Group	1.23252	0.323482	CTR_NEAA	-0.912164	0.388343	N.S.	CTR_PRN	0.210345	0.838657	N.S.	CTR_both	0.462273	0.650988	PRN_NEAA	2.29815	0.0443939	FALSE	FALSE	FALSE	FALSE	FALSE
Serum	Thymidine.Serum	Group	1.22963	0.324268	CTR_NEAA	1.29932	0.230027	N.S.	CTR_PRN	-0.234681	0.820352	N.S.	CTR_both	-0.467782	0.647139	PRN_NEAA	-1.33122	0.212667	FALSE	FALSE	FALSE	FALSE	FALSE
Microbiome	ruminococcus.flavefaciens.Microbiome	Group	1.2201	0.326879	CTR_NEAA	-0.406903	0.694748	N.S.	CTR_PRN	0.914993	0.386943	N.S.	CTR_both	-0.263099	0.796307	PRN_NEAA	1.69189	0.12154	FALSE	FALSE	FALSE	FALSE	FALSE
Microbiome	parabacteroides.merdae.Microbiome	Group	1.21797	0.327467	CTR_NEAA	-1.43572	0.189004	N.S.	CTR_PRN	-0.487506	0.638978	N.S.	CTR_both	1.14208	0.272577	PRN_NEAA	1.26512	0.234514	FALSE	FALSE	FALSE	FALSE	FALSE
Liver	D.Ribose.Liver	Group	1.21323	0.328775	CTR_NEAA	0.114501	0.911662	N.S.	CTR_PRN	1.35223	0.213284	N.S.	CTR_both	-0.785023	0.445522	PRN_NEAA	1.41906	0.186289	FALSE	FALSE	FALSE	FALSE	FALSE
Fecal	Hippuric.acid.Fecal	Group	1.14035	0.349704	CTR_NEAA	-0.260269	0.80123	N.S.	CTR_PRN	1.23994	0.250134	N.S.	CTR_both	-0.367445	0.718782	PRN_NEAA	1.50915	0.16219	FALSE	FALSE	FALSE	FALSE	FALSE
Serum	Pantothenic.acid.Serum	Group	1.11901	0.35612	CTR_NEAA	-0.875021	0.407065	N.S.	CTR_PRN	0.436644	0.673915	N.S.	CTR_both	0.25868	0.799647	PRN_NEAA	1.4535	0.176736	FALSE	FALSE	FALSE	FALSE	FALSE
Fecal	Guanosine.Fecal	Group	1.10827	0.359401	CTR_NEAA	-0.394319	0.703649	N.S.	CTR_PRN	0.973859	0.358649	N.S.	CTR_both	-0.24355	0.811112	PRN_NEAA	1.47172	0.171854	FALSE	FALSE	FALSE	FALSE	FALSE
Serum	Adenosine.monophosphate.Serum	Group	1.08677	0.366072	CTR_NEAA	0.735026	0.483311	N.S.	CTR_PRN	-0.789679	0.452483	N.S.	CTR_both	-0.265866	0.794217	PRN_NEAA	-1.31714	0.217174	FALSE	FALSE	FALSE	FALSE	FALSE
Fecal	Indoxyl.sulfate.Fecal	Group	1.08515	0.36658	CTR_NEAA	-0.919139	0.384898	N.S.	CTR_PRN	-1.41757	0.194067	N.S.	CTR_both	1.43534	0.173153	PRN_NEAA	-0.552106	0.592999	FALSE	FALSE	FALSE	FALSE	FALSE
Liver	N.Acetyl.L.aspartic.acid.Liver	Group	1.07398	0.37011	CTR_NEAA	-0.728526	0.487067	N.S.	CTR_PRN	-1.24809	0.247287	N.S.	CTR_both	1.31446	0.209818	PRN_NEAA	-1.06394	0.312373	FALSE	FALSE	FALSE	FALSE	FALSE
Serum	L.Aspartic.acid.Serum	Group	1.06546	0.372828	CTR_NEAA	1.37653	0.205952	N.S.	CTR_PRN	1.3735	0.206854	N.S.	CTR_both	-1.48129	0.160683	PRN_NEAA	-0.259537	0.800486	FALSE	FALSE	FALSE	FALSE	FALSE
Liver	L.Phenylalanine.Liver	Group	1.05155	0.377315	CTR_NEAA	-0.23494	0.820157	N.S.	CTR_PRN	-1.25892	0.24355	N.S.	CTR_both	0.860624	0.403944	PRN_NEAA	-1.32542	0.214513	FALSE	FALSE	FALSE	FALSE	FALSE
Serum	Creatinine.Serum	Group	1.04781	0.378531	CTR_NEAA	1.30727	0.22744	N.S.	CTR_PRN	1.15873	0.279982	N.S.	CTR_both	-1.49474	0.157177	PRN_NEAA	0.149503	0.884129	FALSE	FALSE	FALSE	FALSE	FALSE
Microbiome	lachnoclostridium.clostridium.hylemonae.Microbiome	Group	1.046	0.379121	CTR_NEAA	-0.319993	0.757171	N.S.	CTR_PRN	-1.54281	0.161451	N.S.	CTR_both	0.937059	0.364613	PRN_NEAA	-1.0838	0.303892	FALSE	FALSE	FALSE	FALSE	FALSE
Fecal	N.Acetylglutamine.Fecal	Group	1.00139	0.394018	CTR_NEAA	-0.744128	0.478084	N.S.	CTR_PRN	-1.31317	0.225538	N.S.	CTR_both	1.31431	0.20987	PRN_NEAA	-0.804472	0.439831	FALSE	FALSE	FALSE	FALSE	FALSE
Microbiome	pseudoflavonifractor.spp..Microbiome	Group	1.0013	0.394048	CTR_NEAA	1.30855	0.227027	N.S.	CTR_PRN	0.979253	0.356136	N.S.	CTR_both	-1.3579	0.19598	PRN_NEAA	-0.530488	0.607352	FALSE	FALSE	FALSE	FALSE	FALSE
Fecal	N.Acetyl.L.alanine.Fecal	Group	0.985383	0.399527	CTR_NEAA	0.214264	0.835702	N.S.	CTR_PRN	-0.878868	0.405096	N.S.	CTR_both	0.378301	0.710881	PRN_NEAA	-1.85481	0.0933056	FALSE	FALSE	FALSE	FALSE	FALSE
Microbiome	eubacterium.coprostanoligenes.Microbiome	Group	0.976816	0.402511	CTR_NEAA	0.194768	0.85043	N.S.	CTR_PRN	1.398	0.199657	N.S.	CTR_both	-0.788285	0.443674	PRN_NEAA	1.07331	0.308349	FALSE	FALSE	FALSE	FALSE	FALSE
Serum	cis.Aconitic.acid.Serum	Group	0.965013	0.406666	CTR_NEAA	1.35333	0.212945	N.S.	CTR_PRN	-0.0386358	0.970127	N.S.	CTR_both	-0.574177	0.574958	PRN_NEAA	-1.12018	0.288817	FALSE	FALSE	FALSE	FALSE	FALSE
Fecal	Gluconic.acid.Fecal	Group	0.949802	0.412094	CTR_NEAA	-1.09443	0.305621	N.S.	CTR_PRN	-0.920552	0.384203	N.S.	CTR_both	1.41865	0.17788	PRN_NEAA	0.345209	0.737088	FALSE	FALSE	FALSE	FALSE	FALSE
Serum	Hexanoylcarnitine.Serum	Group	0.945449	0.413662	CTR_NEAA	-0.983048	0.354376	N.S.	CTR_PRN	0.0850912	0.93428	N.S.	CTR_both	0.519568	0.611482	PRN_NEAA	1.461	0.174712	FALSE	FALSE	FALSE	FALSE	FALSE
Liver	Caprylic.acid.Liver	Group	0.934251	0.417729	CTR_NEAA	0.817421	0.437353	N.S.	CTR_PRN	-0.383753	0.711159	N.S.	CTR_both	-0.202867	0.842158	PRN_NEAA	-1.42033	0.185931	FALSE	FALSE	FALSE	FALSE	FALSE
Fecal	Myoinositol.Fecal	Group	0.931892	0.418592	CTR_NEAA	-1.33703	0.217982	N.S.	CTR_PRN	0.118309	0.90874	N.S.	CTR_both	0.481844	0.637362	PRN_NEAA	1.16607	0.270644	FALSE	FALSE	FALSE	FALSE	FALSE
Liver	Cytosine.Liver	Group	0.93075	0.41901	CTR_NEAA	-0.544067	0.601225	N.S.	CTR_PRN	-1.92256	0.0907562	N.S.	CTR_both	1.12415	0.279857	PRN_NEAA	-0.753717	0.468394	FALSE	FALSE	FALSE	FALSE	FALSE
Liver	Deoxyinosine.Liver	Group	0.906341	0.428068	CTR_NEAA	-0.35029	0.735165	N.S.	CTR_PRN	0.936542	0.376401	N.S.	CTR_both	-0.235125	0.817516	PRN_NEAA	1.27445	0.231322	FALSE	FALSE	FALSE	FALSE	FALSE
Fecal	Imidazoleacetic.acid.Fecal	Group	0.895728	0.432077	CTR_NEAA	0.139715	0.892338	N.S.	CTR_PRN	-1.25499	0.244902	N.S.	CTR_both	0.428416	0.674866	PRN_NEAA	-1.34192	0.209296	FALSE	FALSE	FALSE	FALSE	FALSE
Microbiome	clostridium.sp..Microbiome	Group	0.886905	0.435442	CTR_NEAA	0.644769	0.537123	N.S.	CTR_PRN	-0.529916	0.610558	N.S.	CTR_both	-0.170938	0.866718	PRN_NEAA	-1.32702	0.214003	FALSE	FALSE	FALSE	FALSE	FALSE
Fecal	X3.Methylhistidine.Fecal	Group	0.88112	0.437665	CTR_NEAA	0.0343754	0.97342	N.S.	CTR_PRN	-1.06882	0.316339	N.S.	CTR_both	0.548226	0.592172	PRN_NEAA	-1.41402	0.187724	FALSE	FALSE	FALSE	FALSE	FALSE
Fecal	L.Glutamine.Fecal	Group	0.880023	0.438088	CTR_NEAA	1.22934	0.253872	N.S.	CTR_PRN	0.718897	0.492665	N.S.	CTR_both	-1.23707	0.23641	PRN_NEAA	-0.714122	0.491484	FALSE	FALSE	FALSE	FALSE	FALSE
Liver	Carnosine.Liver	Group	0.861337	0.445367	CTR_NEAA	1.02215	0.336624	N.S.	CTR_PRN	0.498675	0.631429	N.S.	CTR_both	-0.86679	0.400669	PRN_NEAA	-0.93582	0.371414	FALSE	FALSE	FALSE	FALSE	FALSE
Fecal	Adenosine.Fecal	Group	0.859303	0.446168	CTR_NEAA	0.490067	0.637243	N.S.	CTR_PRN	1.81689	0.106759	N.S.	CTR_both	-1.02655	0.322045	PRN_NEAA	0.743971	0.474013	FALSE	FALSE	FALSE	FALSE	FALSE
Microbiome	streptococcus.spp..Microbiome	Group	0.855304	0.447747	CTR_NEAA	1.26837	0.240327	N.S.	CTR_PRN	1.03226	0.332146	N.S.	CTR_both	-1.26561	0.226309	PRN_NEAA	-0.416712	0.685692	FALSE	FALSE	FALSE	FALSE	FALSE
Liver	N.Acetylasparagine.Liver	Group	0.843193	0.452569	CTR_NEAA	-0.708922	0.498508	N.S.	CTR_PRN	0.52041	0.61687	N.S.	CTR_both	0.302658	0.7666	PRN_NEAA	1.13678	0.282139	FALSE	FALSE	FALSE	FALSE	FALSE
Microbiome	lachnoclostridium.clostridium.aldenense.Microbiome	Group	0.841739	0.453152	CTR_NEAA	-1.35672	0.211911	N.S.	CTR_PRN	-0.969551	0.360666	N.S.	CTR_both	1.32624	0.20599	PRN_NEAA	0.211912	0.836432	FALSE	FALSE	FALSE	FALSE	FALSE
Fecal	Glycine.Fecal	Group	0.835327	0.455733	CTR_NEAA	0.417033	0.68762	N.S.	CTR_PRN	1.37751	0.205662	N.S.	CTR_both	-0.945089	0.36064	PRN_NEAA	0.863945	0.407863	FALSE	FALSE	FALSE	FALSE	FALSE
Serum	Indoxyl.sulfate.Serum	Group	0.832025	0.457068	CTR_NEAA	-1.11874	0.295714	N.S.	CTR_PRN	-1.20942	0.261027	N.S.	CTR_both	1.33866	0.202016	PRN_NEAA	-0.00633915	0.995067	FALSE	FALSE	FALSE	FALSE	FALSE
Serum	N.Acetylputrescine.Serum	Group	0.808356	0.466776	CTR_NEAA	-0.859931	0.414852	N.S.	CTR_PRN	0.380873	0.713212	N.S.	CTR_both	0.106822	0.916446	PRN_NEAA	1.32792	0.213716	FALSE	FALSE	FALSE	FALSE	FALSE
Serum	Uracil.Serum	Group	0.801098	0.469801	CTR_NEAA	0.0775754	0.940071	N.S.	CTR_PRN	-1.01588	0.339422	N.S.	CTR_both	0.488689	0.632628	PRN_NEAA	-1.12969	0.284976	FALSE	FALSE	FALSE	FALSE	FALSE
Serum	Deoxyuridine.Serum	Group	0.796256	0.471831	CTR_NEAA	1.01204	0.341145	N.S.	CTR_PRN	-0.323785	0.754404	N.S.	CTR_both	-0.218297	0.830348	PRN_NEAA	-1.14091	0.280493	FALSE	FALSE	FALSE	FALSE	FALSE
Fecal	L.Alanine.Fecal	Group	0.79357	0.472962	CTR_NEAA	0.998432	0.347308	N.S.	CTR_PRN	0.60078	0.564616	N.S.	CTR_both	-1.14683	0.270673	PRN_NEAA	-1.78701	0.104232	FALSE	FALSE	FALSE	FALSE	FALSE
Serum	Cytosine.Serum	Group	0.785992	0.476168	CTR_NEAA	1.26321	0.242084	N.S.	CTR_PRN	0.242053	0.814829	N.S.	CTR_both	-0.753315	0.463742	PRN_NEAA	-0.888167	0.395312	FALSE	FALSE	FALSE	FALSE	FALSE
Fecal	Deoxyuridine.Fecal	Group	0.771821	0.482232	CTR_NEAA	-0.856147	0.416821	N.S.	CTR_PRN	-1.71466	0.124752	N.S.	CTR_both	1.25451	0.230197	PRN_NEAA	-0.248991	0.808407	FALSE	FALSE	FALSE	FALSE	FALSE
Fecal	L.Phenylalanine.Fecal	Group	0.764903	0.485225	CTR_NEAA	0.917965	0.385476	N.S.	CTR_PRN	0.298692	0.772787	N.S.	CTR_both	-0.8609	0.403796	PRN_NEAA	-2.57331	0.0277327	FALSE	FALSE	FALSE	FALSE	FALSE
Serum	Purine.Serum	Group	0.763526	0.485823	CTR_NEAA	0.157979	0.878388	N.S.	CTR_PRN	-1.06103	0.319654	N.S.	CTR_both	0.390927	0.701736	PRN_NEAA	-1.099	0.297521	FALSE	FALSE	FALSE	FALSE	FALSE
Serum	Guanosine.monophosphate.Serum	Group	0.760547	0.48712	CTR_NEAA	0.158734	0.877812	N.S.	CTR_PRN	-0.977081	0.357146	N.S.	CTR_both	0.397701	0.696849	PRN_NEAA	-1.09905	0.297503	FALSE	FALSE	FALSE	FALSE	FALSE
Fecal	Creatinine.Fecal	Group	0.735876	0.498017	CTR_NEAA	-0.852923	0.418505	N.S.	CTR_PRN	-0.222989	0.829132	N.S.	CTR_both	0.664018	0.517466	PRN_NEAA	0.979805	0.350292	FALSE	FALSE	FALSE	FALSE	FALSE
Fecal	X1.Methylnicotinamide.Fecal	Group	0.732236	0.499649	CTR_NEAA	-0.508997	0.624492	N.S.	CTR_PRN	-1.58083	0.152572	N.S.	CTR_both	1.03961	0.316142	PRN_NEAA	-0.668732	0.518805	FALSE	FALSE	FALSE	FALSE	FALSE
Serum	X1.Methyladenosine.Serum	Group	0.731434	0.500009	CTR_NEAA	1.78079	0.112815	N.S.	CTR_PRN	0.901856	0.393475	N.S.	CTR_both	-1.25513	0.229979	PRN_NEAA	0.00600495	0.995327	FALSE	FALSE	FALSE	FALSE	FALSE
Fecal	Uric.acid.Fecal	Group	0.709044	0.51019	CTR_NEAA	1.1555	0.281228	N.S.	CTR_PRN	0.356978	0.730342	N.S.	CTR_both	-0.832487	0.419109	PRN_NEAA	-0.833659	0.423939	FALSE	FALSE	FALSE	FALSE	FALSE
Fecal	Kynurenic.acid.Fecal	Group	0.704363	0.512348	CTR_NEAA	-0.0569025	0.956018	N.S.	CTR_PRN	-1.09219	0.306548	N.S.	CTR_both	0.592009	0.563284	PRN_NEAA	-1.22656	0.248085	FALSE	FALSE	FALSE	FALSE	FALSE
Serum	L.Palmitoylcarnitine.Serum	Group	0.700782	0.514007	CTR_NEAA	-0.70796	0.499074	N.S.	CTR_PRN	0.38912	0.70734	N.S.	CTR_both	0.20838	0.837933	PRN_NEAA	1.05776	0.315049	FALSE	FALSE	FALSE	FALSE	FALSE
Liver	Oxoglutaric.acid.Liver	Group	0.68296	0.522353	CTR_NEAA	1.17985	0.271953	N.S.	CTR_PRN	0.174235	0.86601	N.S.	CTR_both	-0.700395	0.495157	PRN_NEAA	-1.00296	0.339531	FALSE	FALSE	FALSE	FALSE	FALSE
Microbiome	porphyromonas.sp..Microbiome	Group	0.673397	0.526896	CTR_NEAA	-0.54944	0.597702	N.S.	CTR_PRN	0.539791	0.604037	N.S.	CTR_both	0.160887	0.874481	PRN_NEAA	1.10813	0.293747	FALSE	FALSE	FALSE	FALSE	FALSE
Serum	Uridine.5..monophosphate.Serum	Group	0.645296	0.540512	CTR_NEAA	0.764279	0.466643	N.S.	CTR_PRN	0.120092	0.907371	N.S.	CTR_both	-0.550596	0.590589	PRN_NEAA	-0.881335	0.398825	FALSE	FALSE	FALSE	FALSE	FALSE
Fecal	N6.N6.N6.Trimethyl.L.lysine.Fecal	Group	0.633688	0.546254	CTR_NEAA	0.0020093	0.998446	N.S.	CTR_PRN	-0.987313	0.352406	N.S.	CTR_both	0.500958	0.624185	PRN_NEAA	-1.18777	0.26237	FALSE	FALSE	FALSE	FALSE	FALSE
Serum	L.Carnitine.Serum	Group	0.612643	0.556846	CTR_NEAA	-1.08035	0.311476	N.S.	CTR_PRN	-1.03439	0.331207	N.S.	CTR_both	1.13814	0.274166	PRN_NEAA	-0.1306	0.898682	FALSE	FALSE	FALSE	FALSE	FALSE
Serum	Uric.acid.Serum	Group	0.606967	0.559744	CTR_NEAA	1.44141	0.187442	N.S.	CTR_PRN	0.708254	0.498901	N.S.	CTR_both	-1.08928	0.294425	PRN_NEAA	-0.302748	0.768286	FALSE	FALSE	FALSE	FALSE	FALSE
Liver	Allantoin.Liver	Group	0.601048	0.562783	CTR_NEAA	0.0626299	0.951598	N.S.	CTR_PRN	0.979842	0.355862	N.S.	CTR_both	-0.552992	0.588991	PRN_NEAA	0.982143	0.349194	FALSE	FALSE	FALSE	FALSE	FALSE
Serum	Phosphocreatine.Serum	Group	0.564877	0.581778	CTR_NEAA	-0.906986	0.390915	N.S.	CTR_PRN	-0.204072	0.843393	N.S.	CTR_both	0.636203	0.534908	PRN_NEAA	0.815692	0.433675	FALSE	FALSE	FALSE	FALSE	FALSE
Serum	Glucosamine.6.phosphate.Serum	Group	0.563493	0.582519	CTR_NEAA	-1.09166	0.306765	N.S.	CTR_PRN	-0.114662	0.911539	N.S.	CTR_both	0.58498	0.56787	PRN_NEAA	0.834992	0.423222	FALSE	FALSE	FALSE	FALSE	FALSE
Fecal	Indole.3.carboxylic.acid.Fecal	Group	0.524986	0.603589	CTR_NEAA	-0.862446	0.413547	N.S.	CTR_PRN	-0.952365	0.368796	N.S.	CTR_both	1.06263	0.305938	PRN_NEAA	0.0375531	0.970783	FALSE	FALSE	FALSE	FALSE	FALSE
Fecal	Aminoadipic.acid.Fecal	Group	0.52462	0.603793	CTR_NEAA	-0.169023	0.869974	N.S.	CTR_PRN	0.73924	0.480887	N.S.	CTR_both	-0.266234	0.79394	PRN_NEAA	1.14055	0.280637	FALSE	FALSE	FALSE	FALSE	FALSE
Liver	Glucosamine.Liver	Group	0.520275	0.606226	CTR_NEAA	-0.715792	0.494479	N.S.	CTR_PRN	-0.186248	0.856886	N.S.	CTR_both	0.539116	0.598276	PRN_NEAA	0.77926	0.453873	FALSE	FALSE	FALSE	FALSE	FALSE
Liver	N.Acetyl.L.methionine.Liver	Group	0.512986	0.610334	CTR_NEAA	0.591668	0.57041	N.S.	CTR_PRN	0.919611	0.384666	N.S.	CTR_both	-0.94094	0.362689	PRN_NEAA	0.506249	0.623655	FALSE	FALSE	FALSE	FALSE	FALSE
Fecal	L.Proline.Fecal	Group	0.512031	0.610874	CTR_NEAA	0.383432	0.711388	N.S.	CTR_PRN	0.891787	0.398535	N.S.	CTR_both	-0.8518	0.40866	PRN_NEAA	1.03867	0.323419	FALSE	FALSE	FALSE	FALSE	FALSE
Liver	L.Aspartic.acid.Liver	Group	0.509712	0.612189	CTR_NEAA	1.07642	0.313125	N.S.	CTR_PRN	0.780003	0.457843	N.S.	CTR_both	-1.00135	0.333652	PRN_NEAA	-0.261825	0.798771	FALSE	FALSE	FALSE	FALSE	FALSE
Fecal	Acetylcholine.Fecal	Group	0.498064	0.618843	CTR_NEAA	-1.15204	0.282567	N.S.	CTR_PRN	-0.321039	0.756407	N.S.	CTR_both	0.755432	0.462511	PRN_NEAA	0.662559	0.52259	FALSE	FALSE	FALSE	FALSE	FALSE
Fecal	Orotic.acid.Fecal	Group	0.476652	0.631293	CTR_NEAA	-0.825273	0.433135	N.S.	CTR_PRN	-0.651881	0.532755	N.S.	CTR_both	0.900187	0.383244	PRN_NEAA	0.4776	0.643203	FALSE	FALSE	FALSE	FALSE	FALSE
Serum	Citrulline.Serum	Group	0.471002	0.634626	CTR_NEAA	-0.00369308	0.997144	N.S.	CTR_PRN	-0.690421	0.509461	N.S.	CTR_both	0.441646	0.665491	PRN_NEAA	-1.11068	0.292698	FALSE	FALSE	FALSE	FALSE	FALSE
Microbiome	blautia.spp..Microbiome	Group	0.469241	0.635669	CTR_NEAA	0.975665	0.357806	N.S.	CTR_PRN	0.21005	0.83888	N.S.	CTR_both	-0.633101	0.536873	PRN_NEAA	-0.736204	0.47852	FALSE	FALSE	FALSE	FALSE	FALSE
Serum	Propionylcarnitine.Serum	Group	0.466383	0.637366	CTR_NEAA	-0.420634	0.685094	N.S.	CTR_PRN	0.477925	0.64549	N.S.	CTR_both	-0.0809128	0.936657	PRN_NEAA	0.903342	0.387587	FALSE	FALSE	FALSE	FALSE	FALSE
Microbiome	clostridium.fusiformis.Microbiome	Group	0.453979	0.644793	CTR_NEAA	0.323564	0.754564	N.S.	CTR_PRN	0.765555	0.465925	N.S.	CTR_both	-0.746212	0.467885	PRN_NEAA	1.05909	0.314468	FALSE	FALSE	FALSE	FALSE	FALSE
Fecal	L.Methionine.Fecal	Group	0.443037	0.651426	CTR_NEAA	0.757247	0.470615	N.S.	CTR_PRN	0.55985	0.590909	N.S.	CTR_both	-0.929492	0.368385	PRN_NEAA	-0.595719	0.564602	FALSE	FALSE	FALSE	FALSE	FALSE
Fecal	N.Acetyl.L.methionine.Fecal	Group	0.438372	0.654278	CTR_NEAA	0.740087	0.4804	N.S.	CTR_PRN	0.747085	0.476394	N.S.	CTR_both	-0.965575	0.350641	PRN_NEAA	-0.132678	0.89708	FALSE	FALSE	FALSE	FALSE	FALSE
Fecal	N6.Acetyl.L.lysine.Fecal	Group	0.437818	0.654618	CTR_NEAA	0.0183764	0.985789	N.S.	CTR_PRN	-1.04932	0.324693	N.S.	CTR_both	0.401528	0.694093	PRN_NEAA	-0.885363	0.396751	FALSE	FALSE	FALSE	FALSE	FALSE
Liver	L.Glutamic.acid.Liver	Group	0.436479	0.65544	CTR_NEAA	-0.119659	0.907704	N.S.	CTR_PRN	-0.960577	0.364894	N.S.	CTR_both	0.532391	0.602803	PRN_NEAA	-0.714389	0.491326	FALSE	FALSE	FALSE	FALSE	FALSE
Fecal	Deoxyadenosine.Fecal	Group	0.43544	0.656078	CTR_NEAA	0.549709	0.597526	N.S.	CTR_PRN	-0.256788	0.803823	N.S.	CTR_both	-0.252659	0.804204	PRN_NEAA	-0.82789	0.427049	FALSE	FALSE	FALSE	FALSE	FALSE
Fecal	Citrulline.Fecal	Group	0.432904	0.65764	CTR_NEAA	0.633482	0.5441	N.S.	CTR_PRN	0.841702	0.424399	N.S.	CTR_both	-0.955831	0.355373	PRN_NEAA	0.172705	0.866329	FALSE	FALSE	FALSE	FALSE	FALSE
Serum	Fructose.6.phosphate.Serum	Group	0.421316	0.66483	CTR_NEAA	-0.212638	0.836928	N.S.	CTR_PRN	-0.954893	0.367592	N.S.	CTR_both	0.619398	0.545603	PRN_NEAA	-0.69479	0.50301	FALSE	FALSE	FALSE	FALSE	FALSE
Liver	cis.Aconitic.acid.Liver	Group	0.405682	0.674674	CTR_NEAA	0.39166	0.705536	N.S.	CTR_PRN	0.803577	0.44486	N.S.	CTR_both	-0.766081	0.456351	PRN_NEAA	0.652864	0.528567	FALSE	FALSE	FALSE	FALSE	FALSE
Microbiome	lachnoclostridium.clostridium.lavalense.Microbiome	Group	0.40269	0.676577	CTR_NEAA	-0.549408	0.597723	N.S.	CTR_PRN	-1.011	0.341616	N.S.	CTR_both	0.817919	0.427106	PRN_NEAA	-0.375414	0.715193	FALSE	FALSE	FALSE	FALSE	FALSE
Microbiome	lachnoclostridium.clostridium.jejuense.Microbiome	Group	0.358958	0.705113	CTR_NEAA	-0.806199	0.443431	N.S.	CTR_PRN	-0.339401	0.743046	N.S.	CTR_both	0.64816	0.52737	PRN_NEAA	0.538893	0.601751	FALSE	FALSE	FALSE	FALSE	FALSE
Microbiome	tyzzerella.clostridium.lactatifermentans.Microbiome	Group	0.327146	0.726745	CTR_NEAA	0.475908	0.646865	N.S.	CTR_PRN	-0.132722	0.897691	N.S.	CTR_both	-0.255021	0.802415	PRN_NEAA	-0.852302	0.413993	FALSE	FALSE	FALSE	FALSE	FALSE
Serum	L.Histidine.Serum	Group	0.316644	0.734054	CTR_NEAA	1.1751	0.273742	N.S.	CTR_PRN	0.173302	0.866719	N.S.	CTR_both	-0.531104	0.603671	PRN_NEAA	-0.532794	0.605813	FALSE	FALSE	FALSE	FALSE	FALSE
Microbiome	clostridium.disporicum.Microbiome	Group	0.29515	0.749278	CTR_NEAA	0.664604	0.524994	N.S.	CTR_PRN	0.613417	0.556635	N.S.	CTR_both	-0.792796	0.441125	PRN_NEAA	-0.0909693	0.929313	FALSE	FALSE	FALSE	FALSE	FALSE
Fecal	L.Acetylcarnitine.Fecal	Group	0.287661	0.754668	CTR_NEAA	-0.00029216	0.999774	N.S.	CTR_PRN	-0.52871	0.611356	N.S.	CTR_both	0.346169	0.734363	PRN_NEAA	-0.680653	0.511542	FALSE	FALSE	FALSE	FALSE	FALSE
Fecal	Deoxyinosine.Fecal	Group	0.286505	0.755504	CTR_NEAA	-0.51565	0.620043	N.S.	CTR_PRN	-0.905392	0.391709	N.S.	CTR_both	0.750335	0.465477	PRN_NEAA	-0.205104	0.841606	FALSE	FALSE	FALSE	FALSE	FALSE
Fecal	Hypoxanthine.Fecal	Group	0.279261	0.760767	CTR_NEAA	-0.102891	0.920582	N.S.	CTR_PRN	0.57306	0.582349	N.S.	CTR_both	-0.219843	0.829167	PRN_NEAA	0.829546	0.426154	FALSE	FALSE	FALSE	FALSE	FALSE
Fecal	Thymidine.Fecal	Group	0.277243	0.76224	CTR_NEAA	-0.2438	0.813522	N.S.	CTR_PRN	-0.865602	0.411913	N.S.	CTR_both	0.56247	0.582691	PRN_NEAA	-0.477609	0.643196	FALSE	FALSE	FALSE	FALSE	FALSE
Fecal	X3.Hydroxymethylglutaric.acid.Fecal	Group	0.267928	0.769086	CTR_NEAA	-0.363662	0.725533	N.S.	CTR_PRN	0.18879	0.854959	N.S.	CTR_both	0.131535	0.897224	PRN_NEAA	1.03764	0.323877	FALSE	FALSE	FALSE	FALSE	FALSE
Fecal	Galactonic.acid.Fecal	Group	0.265525	0.770863	CTR_NEAA	-0.732396	0.484829	N.S.	CTR_PRN	-0.2997	0.772045	N.S.	CTR_both	0.61801	0.546492	PRN_NEAA	0.485891	0.637515	FALSE	FALSE	FALSE	FALSE	FALSE
Serum	Cytidine.monophosphate.Serum	Group	0.256661	0.77746	CTR_NEAA	0.295603	0.77506	N.S.	CTR_PRN	1.86444	0.0992521	N.S.	CTR_both	-0.620676	0.544785	PRN_NEAA	0.345303	0.73702	FALSE	FALSE	FALSE	FALSE	FALSE
Serum	Oxidized.glutathione.Serum	Group	0.23858	0.79112	CTR_NEAA	0.664891	0.52482	N.S.	CTR_PRN	0.293465	0.776636	N.S.	CTR_both	-0.520286	0.610994	PRN_NEAA	-0.418905	0.684141	FALSE	FALSE	FALSE	FALSE	FALSE
Fecal	Xanthine.Fecal	Group	0.228654	0.798736	CTR_NEAA	0.569408	0.584708	N.S.	CTR_PRN	0.585286	0.574489	N.S.	CTR_both	-0.643959	0.530011	PRN_NEAA	-0.261295	0.799168	FALSE	FALSE	FALSE	FALSE	FALSE
Microbiome	eubacterium.spp..Microbiome	Group	0.228091	0.799171	CTR_NEAA	-0.354317	0.732259	N.S.	CTR_PRN	0.278155	0.787947	N.S.	CTR_both	-0.0112055	0.991218	PRN_NEAA	0.658901	0.52484	FALSE	FALSE	FALSE	FALSE	FALSE
Serum	Citicoline.Serum	Group	0.223568	0.802672	CTR_NEAA	-0.583988	0.575321	N.S.	CTR_PRN	-0.74151	0.479583	N.S.	CTR_both	0.630248	0.538684	PRN_NEAA	0.242538	0.813265	FALSE	FALSE	FALSE	FALSE	FALSE
Liver	Creatinine.Liver	Group	0.222993	0.803119	CTR_NEAA	0.574478	0.581434	N.S.	CTR_PRN	0.606825	0.560789	N.S.	CTR_both	-0.69286	0.49973	PRN_NEAA	-0.0148981	0.988407	FALSE	FALSE	FALSE	FALSE	FALSE
Microbiome	dorea.formicigenerans.Microbiome	Group	0.216228	0.808391	CTR_NEAA	0.530126	0.610418	N.S.	CTR_PRN	0.0506728	0.960829	N.S.	CTR_both	-0.345186	0.735086	PRN_NEAA	-0.566683	0.583424	FALSE	FALSE	FALSE	FALSE	FALSE
Microbiome	akkermansia.muciniphila.Microbiome	Group	0.207735	0.815068	CTR_NEAA	-0.289138	0.779827	N.S.	CTR_PRN	-0.595236	0.568137	N.S.	CTR_both	0.506685	0.620262	PRN_NEAA	-0.397285	0.699505	FALSE	FALSE	FALSE	FALSE	FALSE
Fecal	Allantoin.Fecal	Group	0.198147	0.822681	CTR_NEAA	-0.500228	0.630383	N.S.	CTR_PRN	-0.226955	0.826151	N.S.	CTR_both	0.451285	0.658695	PRN_NEAA	0.473342	0.646133	FALSE	FALSE	FALSE	FALSE	FALSE
Liver	Deoxyribose.5.phosphate.Liver	Group	0.195537	0.824768	CTR_NEAA	-0.494603	0.634176	N.S.	CTR_PRN	0.0837994	0.935275	N.S.	CTR_both	0.213287	0.834178	PRN_NEAA	0.526405	0.610083	FALSE	FALSE	FALSE	FALSE	FALSE
Liver	Phosphoenolpyruvic.acid.Liver	Group	0.193064	0.82675	CTR_NEAA	0.305852	0.767525	N.S.	CTR_PRN	0.965842	0.362409	N.S.	CTR_both	-0.555168	0.587541	PRN_NEAA	0.276498	0.787796	FALSE	FALSE	FALSE	FALSE	FALSE
Fecal	Guanidoacetic.acid.Fecal	Group	0.185584	0.832782	CTR_NEAA	-0.500265	0.630358	N.S.	CTR_PRN	-0.458528	0.658773	N.S.	CTR_both	0.596121	0.56061	PRN_NEAA	0.232074	0.821161	FALSE	FALSE	FALSE	FALSE	FALSE
Serum	Palmitic.acid.Serum	Group	0.185121	0.833157	CTR_NEAA	0.0875014	0.932424	N.S.	CTR_PRN	0.581137	0.57715	N.S.	CTR_both	-0.363006	0.722022	PRN_NEAA	0.498374	0.628999	FALSE	FALSE	FALSE	FALSE	FALSE
Serum	Riboflavin.Serum	Group	0.184782	0.833431	CTR_NEAA	0.568674	0.585183	N.S.	CTR_PRN	0.511189	0.623025	N.S.	CTR_both	-0.587422	0.566274	PRN_NEAA	-0.201513	0.844337	FALSE	FALSE	FALSE	FALSE	FALSE
Serum	Uridine.diphosphate.glucose.Serum	Group	0.176664	0.84004	CTR_NEAA	0.547749	0.59881	N.S.	CTR_PRN	0.614626	0.555875	N.S.	CTR_both	-0.613779	0.549205	PRN_NEAA	0.051841	0.959676	FALSE	FALSE	FALSE	FALSE	FALSE
Microbiome	lachnoclostridium.clostridium.polysaccharolyticum.Microbiome	Group	0.170471	0.845122	CTR_NEAA	-0.458403	0.658859	N.S.	CTR_PRN	-0.0945868	0.926969	N.S.	CTR_both	0.354521	0.728231	PRN_NEAA	0.552731	0.592588	FALSE	FALSE	FALSE	FALSE	FALSE
Microbiome	ruminococcus.sp..Microbiome	Group	0.170173	0.845368	CTR_NEAA	-0.0232259	0.982039	N.S.	CTR_PRN	0.633789	0.54391	N.S.	CTR_both	-0.240624	0.813334	PRN_NEAA	0.55406	0.591711	FALSE	FALSE	FALSE	FALSE	FALSE
Serum	N.Acetyl.D.glucosamine.Serum	Group	0.170033	0.845483	CTR_NEAA	-0.37077	0.720434	N.S.	CTR_PRN	-0.00186942	0.998554	N.S.	CTR_both	0.269697	0.791328	PRN_NEAA	0.814124	0.434532	FALSE	FALSE	FALSE	FALSE	FALSE
Liver	Taurine.Liver	Group	0.160239	0.853597	CTR_NEAA	-0.259495	0.801806	N.S.	CTR_PRN	0.283334	0.784115	N.S.	CTR_both	-0.0274647	0.978477	PRN_NEAA	0.513309	0.618884	FALSE	FALSE	FALSE	FALSE	FALSE
Liver	Guanidoacetic.acid.Liver	Group	0.153621	0.859131	CTR_NEAA	-0.322698	0.755196	N.S.	CTR_PRN	0.202636	0.844478	N.S.	CTR_both	0.0703791	0.944887	PRN_NEAA	0.499978	0.627908	FALSE	FALSE	FALSE	FALSE	FALSE
Fecal	Pyruvic.acid.Fecal	Group	0.150287	0.861934	CTR_NEAA	-0.1996	0.846774	N.S.	CTR_PRN	0.34034	0.742364	N.S.	CTR_both	-0.0472013	0.96302	PRN_NEAA	0.497	0.629934	FALSE	FALSE	FALSE	FALSE	FALSE
Fecal	Riboflavin.Fecal	Group	0.143748	0.867464	CTR_NEAA	-0.363912	0.725354	N.S.	CTR_PRN	-0.598849	0.56584	N.S.	CTR_both	0.545234	0.594173	PRN_NEAA	-0.110223	0.914413	FALSE	FALSE	FALSE	FALSE	FALSE
Serum	Xanthine.Serum	Group	0.134878	0.875029	CTR_NEAA	0.644317	0.537402	N.S.	CTR_PRN	0.307385	0.7664	N.S.	CTR_both	-0.49599	0.627597	PRN_NEAA	-0.190853	0.85246	FALSE	FALSE	FALSE	FALSE	FALSE
Serum	X4.Trimethylammoniobutanoic.acid.Serum	Group	0.118691	0.889034	CTR_NEAA	0.191575	0.852848	N.S.	CTR_PRN	-0.262031	0.799918	N.S.	CTR_both	0.0493858	0.96131	PRN_NEAA	-0.45121	0.661465	FALSE	FALSE	FALSE	FALSE	FALSE
Fecal	X4.Trimethylammoniobutanoic.acid.Fecal	Group	0.115841	0.891525	CTR_NEAA	0.102494	0.920887	N.S.	CTR_PRN	0.41649	0.688001	N.S.	CTR_both	-0.333406	0.743768	PRN_NEAA	0.562219	0.586348	FALSE	FALSE	FALSE	FALSE	FALSE
Serum	N6.N6.N6.Trimethyl.L.lysine.Serum	Group	0.112266	0.894664	CTR_NEAA	-0.0804337	0.937868	N.S.	CTR_PRN	0.670074	0.521679	N.S.	CTR_both	-0.122539	0.904214	PRN_NEAA	0.414628	0.687168	FALSE	FALSE	FALSE	FALSE	FALSE
Fecal	Cytosine.Fecal	Group	0.110604	0.896127	CTR_NEAA	0.427501	0.680289	N.S.	CTR_PRN	0.0675346	0.947814	N.S.	CTR_both	-0.280531	0.783173	PRN_NEAA	-0.393806	0.70199	FALSE	FALSE	FALSE	FALSE	FALSE
Serum	Uridine.diphosphate.N.acetylglucosamine.Serum	Group	0.107375	0.898977	CTR_NEAA	0.00363092	0.997192	N.S.	CTR_PRN	0.398349	0.700793	N.S.	CTR_both	-0.216606	0.83164	PRN_NEAA	0.36471	0.722922	FALSE	FALSE	FALSE	FALSE	FALSE
Fecal	Urocanic.acid.Fecal	Group	0.0910593	0.913541	CTR_NEAA	-0.334196	0.746824	N.S.	CTR_PRN	-0.448426	0.665742	N.S.	CTR_both	0.424531	0.67763	PRN_NEAA	0.123985	0.903784	FALSE	FALSE	FALSE	FALSE	FALSE
Serum	CDP.Ethanolamine.Serum	Group	0.0891326	0.915278	CTR_NEAA	-0.362015	0.726717	N.S.	CTR_PRN	0.0479541	0.962928	N.S.	CTR_both	0.151345	0.881863	PRN_NEAA	0.34867	0.734567	FALSE	FALSE	FALSE	FALSE	FALSE
Microbiome	oscillospira.spp..Microbiome	Group	0.0766508	0.926629	CTR_NEAA	-0.300042	0.771794	N.S.	CTR_PRN	-0.111127	0.914253	N.S.	CTR_both	0.249087	0.806911	PRN_NEAA	0.29415	0.774659	FALSE	FALSE	FALSE	FALSE	FALSE
Microbiome	pseudobutyrivibrio.fibrisolvens.Microbiome	Group	0.0727001	0.930255	CTR_NEAA	-0.0743213	0.942579	N.S.	CTR_PRN	-0.350278	0.735174	N.S.	CTR_both	0.255851	0.801787	PRN_NEAA	-0.379245	0.712435	FALSE	FALSE	FALSE	FALSE	FALSE
Serum	S.Adenosylhomocysteine.Serum	Group	0.0653079	0.937084	CTR_NEAA	-0.314508	0.761181	N.S.	CTR_PRN	-0.422742	0.683617	N.S.	CTR_both	0.3747	0.713498	PRN_NEAA	0.0137789	0.989277	FALSE	FALSE	FALSE	FALSE	FALSE
Serum	L.Asparagine.Serum	Group	0.0608983	0.941186	CTR_NEAA	0.328309	0.751106	N.S.	CTR_PRN	0.204087	0.843382	N.S.	CTR_both	-0.298111	0.769997	PRN_NEAA	-0.18305	0.858417	FALSE	FALSE	FALSE	FALSE	FALSE
Serum	Adenosine.Serum	Group	0.0607567	0.941318	CTR_NEAA	-0.0958889	0.925967	N.S.	CTR_PRN	-0.325713	0.752997	N.S.	CTR_both	0.243969	0.810794	PRN_NEAA	-0.256931	0.802441	FALSE	FALSE	FALSE	FALSE	FALSE
Fecal	Caprylic.acid.Fecal	Group	0.0565649	0.945236	CTR_NEAA	0.283056	0.78432	N.S.	CTR_PRN	0.239897	0.816443	N.S.	CTR_both	-0.313346	0.758637	PRN_NEAA	-0.156476	0.878771	FALSE	FALSE	FALSE	FALSE	FALSE
Microbiome	pseudoflavonifractor.bacteroides.capillosus.Microbiome	Group	0.0542081	0.947448	CTR_NEAA	-0.0965411	0.925466	N.S.	CTR_PRN	-0.529065	0.611121	N.S.	CTR_both	0.254147	0.803076	PRN_NEAA	-0.214328	0.834599	FALSE	FALSE	FALSE	FALSE	FALSE
Fecal	Inosine.Fecal	Group	0.0450074	0.956139	CTR_NEAA	0.25951	0.801795	N.S.	CTR_PRN	0.184552	0.858173	N.S.	CTR_both	-0.302921	0.766405	PRN_NEAA	-0.118201	0.908249	FALSE	FALSE	FALSE	FALSE	FALSE
Fecal	Uridine.Fecal	Group	0.0415329	0.959445	CTR_NEAA	0.243515	0.813734	N.S.	CTR_PRN	0.0268156	0.979264	N.S.	CTR_both	-0.162326	0.873369	PRN_NEAA	-0.306203	0.76573	FALSE	FALSE	FALSE	FALSE	FALSE
Serum	Nicotinamide.ribotide.Serum	Group	0.0334622	0.967174	CTR_NEAA	-0.310801	0.763895	N.S.	CTR_PRN	-0.2138	0.836051	N.S.	CTR_both	0.266756	0.793546	PRN_NEAA	0.0256019	0.980079	FALSE	FALSE	FALSE	FALSE	FALSE
Fecal	Adenosine.monophosphate.Fecal	Group	0.0159769	0.984169	CTR_NEAA	-0.200745	0.845907	N.S.	CTR_PRN	0.00418662	0.996762	N.S.	CTR_both	0.078438	0.93859	PRN_NEAA	0.149197	0.884364	FALSE	FALSE	FALSE	FALSE	FALSE
Fecal	Nicotinic.acid.Fecal	Group	0.013176	0.986924	CTR_NEAA	-0.13734	0.894156	N.S.	CTR_PRN	-0.119679	0.907688	N.S.	CTR_both	0.163517	0.872448	PRN_NEAA	0.0471511	0.963321	FALSE	FALSE	FALSE	FALSE	FALSE
Fecal	L.Lactic.acid.Fecal	Group	0.011462	0.988613	CTR_NEAA	-0.133632	0.896994	N.S.	CTR_PRN	-0.047402	0.963355	N.S.	CTR_both	0.114349	0.910585	PRN_NEAA	0.125085	0.902935	FALSE	FALSE	FALSE	FALSE	FALSE
Serum	Orotic.acid.Serum	Group	0.00918817	0.99086	CTR_NEAA	-0.0104229	0.991939	N.S.	CTR_PRN	0.0801848	0.93806	N.S.	CTR_both	-0.0506211	0.960343	PRN_NEAA	0.358077	0.727729	FALSE	FALSE	FALSE	FALSE	FALSE
Serum	L.Cystine.Serum	Group	0.00424931	0.995761	CTR_NEAA	-0.0443005	0.965751	N.S.	CTR_PRN	-0.0863476	0.933312	N.S.	CTR_both	0.0720279	0.943599	PRN_NEAA	-0.054307	0.95776	FALSE	FALSE	FALSE	FALSE	FALSE
Fecal	Glycerophosphocholine.Fecal	Group	0.00146026	0.998541	CTR_NEAA	-0.0139588	0.989205	N.S.	CTR_PRN	-0.0446761	0.96546	N.S.	CTR_both	0.0349458	0.972616	PRN_NEAA	-0.0399394	0.968928	FALSE	FALSE	FALSE	FALSE	FALSE
Fecal	Thiamine.Fecal	Group	0.00137146	0.99863	CTR_NEAA	-0.0250612	0.98062	N.S.	CTR_PRN	-0.0806108	0.937732	N.S.	CTR_both	0.0483213	0.962143	PRN_NEAA	-0.0234619	0.981743	FALSE	FALSE	FALSE	FALSE	FALSE

## Sheet: Table S2
Table S2: Relative abundances of the bacterial species in the metagenome
Species	CL-1	CL-2	CL-3	CL-4	CL-5	RP-1	RP-2	RP-3	RP-4	RP-5	RP-6	RN-1	RN-2	RN-3	RN-4	RN-5	RN-6
akkermansia muciniphila	41.2426	10.6811	25.855	53.8911	17.5883	46.5977	49.4293	45.5867	38.5925	24.4397	2.02837	31.4945	27.3322	35.4096	55.603	17.9538	33.2134
bacteroides acidifaciens	17.0561	37.6484	22.2738	15.4599	20.7472	16.6724	20.7529	15.523	13.9479	20.6547	44.7493	6.77586	26.3934	13.6533	1.14723	11.6608	14.6605
parabacteroides goldsteinii	11.2069	13.1543	9.3677	12.7745	6.2232	9.05511	9.72695	17.6987	5.88688	20.658	3.97651	6.76581	9.60029	8.16232	0.190658	11.1085	12.2937
lachnoclostridium clostridium saccharolyticum	0.363732	1.33316	2.41269	0.182726	0.394073	1.4722	0.0315298	0.172369	1.07703	3.71336	6.93562	2.16037	6.03166	5.17145	0.996022	8.90915	4.631
staphylococcus saprophyticus	0.00327686	0	0.00329153	0.00326296	0	0	0	0	0.0100345	0.00651466	0	3.23888	0	0.0131757	16.8896	0.304992	0.109191
clostridium sp.	2.45109	3.76199	3.92021	0.261037	1.46595	1.20026	1.35263	0.60817	4.1944	1.47883	2.66384	3.21878	5.11906	4.34468	0.124914	3.73445	3.21151
tannerella spp.	5.19383	6.72282	3.00517	4.45394	3.61602	3.68518	1.44091	5.20359	4.4854	3.88274	8.36382	5.25523	3.20555	1.92365	0.0032872	1.11491	7.22911
erysipelatoclostridium clostridium cocleatum	0.471868	0.183666	0.167868	0.0881	0.535939	1.0346	0.186026	1.46351	2.31796	0.32899	0.362668	0.422026	0.902787	5.66224	1.04862	9.67501	0.751493
lactobacillus johnsonii	0	0	0	0.12073	28.6381	0.781421	0	0.0682971	0	0	0	0	0	1.17593	15.7884	0	0
clostridium disporicum	0	0.00316666	0	1.34108	9.04161	6.96402	0	1.29765	2.84644	2.11726	0.308107	5.00737	0.104671	4.39079	2.32077	2.98553	0.00321151
alistipes massiliensis	0	0	0	0	0	0.568874	2.92281	1.52855	1.01682	3.46906	0	7.58641	1.15138	0.69831	0.0525952	3.36169	1.06301
lachnoclostridium clostridium scindens	0.84543	2.57133	3.9268	0.107678	0.970996	1.07524	1.53866	0.673215	1.59548	1.69055	3.21587	1.50389	1.91024	2.33868	0.4109	3.22952	3.87308
lachnoclostridium clostridium lavalense	2.14307	3.16033	3.13683	0.212093	1.24527	1.06273	0.154496	0.543125	0.214068	2.2215	4.37127	4.13317	2.30603	1.58108	0.00986161	3.44979	1.49656
clostridium spp.	1.09447	0.845499	3.74247	0.110941	0.813367	0.59388	0.491865	0.315468	2.44172	0.599349	2.54509	4.09298	1.45558	1.30768	0.177509	3.5989	1.52868
eubacterium coprostanoligenes	0.796277	1.7765	0.813008	0.525337	0.677806	2.91939	1.96116	0.621179	1.21082	1.29967	3.14526	2.60584	1.57334	1.00464	0.0394464	1.37246	3.23399
oscillospira spp.	1.0191	2.09316	2.52131	0.0881	0.706179	0.384459	0.728339	0.250423	2.71599	0.586319	2.29797	1.56752	1.23643	1.43615	0.00986161	1.40974	1.85625
ruminococcus sp.	0.163843	1.11466	3.4989	0.0391555	0.091425	0.353202	0.372052	0.156108	0.672308	0.413681	0.802362	1.37996	2.31912	0.0362331	0.00657441	0.90142	0.436765
lachnoclostridium clostridium indolis	0.245765	0.918332	0.483855	0.0261037	0.091425	0.409465	0.252239	0.295954	2.51865	0.879479	1.31908	1.53738	0.830826	0.994763	0.0756057	1.15897	0.308305
desulfovibrio spp.	0.655372	0.630166	1.11254	0.00652592	0.151324	0.0406339	0.293227	0.0748016	0.45155	0.0879479	0.154054	0.582797	1.26914	0.642314	0.733046	0.433766	1.11761
eubacterium rectale	0.108136	0.221666	0.809717	0.00652592	0.0851198	0.109399	0.384664	0.126838	0.491688	0.114007	0.619424	0.525857	0.814471	0.645608	0.0032872	1.15558	1.40664
parasutterella excrementihominis	0	0	0	0	0	0.334448	0.0472947	0.406531	0.535171	1.02606	0.166891	0.211013	0.114484	1.21875	1.98547	0.792978	0.0802878
bacteroides uniformis	4.03054	1.29516	0.888713	6.51287	0.305801	0.875191	2.86291	3.17744	1.33124	3.14658	0.388343	1.61777	0.415413	0.4875	0.00657441	0.8167	0.48815
blautia ruminococcus gnavus	2.28397	4.38899	2.98871	0.0391555	0.558008	0.675148	1.39992	0.344738	3.62244	0.775244	2.86925	0.696677	0.781761	0.388682	0	0.698092	0.581283
tyzzerella clostridium lactatifermentans	0.252318	0.316666	0.441065	0.00652592	0.132409	0.0500109	0.119813	0.0487837	0.297689	0.0814332	0.452532	0.200965	0.343452	0.461148	0	0.70487	0.337209
candidatus soleaferrea massiliensis	0.442376	0.250166	0.51677	0.0261037	0.17024	0.0187541	0.17972	0.120333	0.481654	0.0846906	0.381924	0.34164	0.389245	0.270101	0.0262976	0.691315	0.260132
bacteroides acidofaciens	0.88803	0.452833	0.269906	1.90557	0.435057	0.637639	1.02472	1.13503	0.46493	1.43648	0.359458	0.304796	0.300929	0.543496	0.0361592	0.325324	0.221594
roseburia spp.	0.0196612	0.0728332	0.0822883	0.00652592	0.0283733	0.0406339	0.0788246	0.0195135	0.193999	0.0553746	0.192567	0.0937835	0.37289	0.256925	0.0262976	0.359212	0.423919
parabacteroides merdae	0.416161	0.335666	0.217241	0.711326	0.151324	0.328197	0.135578	0.656953	0.227448	0.472313	0.221452	0.358387	0.173361	0.194341	0	0.166051	0.626244
blautia sp.	0.0393223	0.171	0.292946	0.00326296	0.00945776	0.0343825	0.0409888	0.0357747	0.123758	0.0586319	0.182939	0.103832	0.278032	0.279983	0.0131488	0.420211	0.407862
candidatus stoquefichus massiliensis	0.0327686	0	0	0	0.0535939	0.0625137	0	0.0357747	0.0602067	0.0358306	0	0.11388	0.0752322	0.480912	0.00657441	0.708258	0.0192691
roseburia sp.	0.763509	0	0	0	0.19546	0	0	0	0	0	0	0	0	0.609374	0	0.73198	0
clostridium fusiformis	0.154013	0.547832	1.6721	0.00652592	0.037831	0.243803	0.126119	0.0715494	0.755929	0.0912052	0.539187	0.167471	0.17009	0.217398	0.00986161	0.460876	0.272978
enterorhabdus mucosicola	0.0131074	0.0158333	0.0197492	0.00652592	0.252207	0.134404	0.0346828	0.0357747	0.27093	0.0553746	0.109121	0.117229	0.0785032	0.382094	0.180796	0.362601	0.0931338
lachnoclostridium clostridium hathewayi	0.022938	0.1045	0.315987	0.00326296	0.0346784	0.0312568	0.113507	0.0292702	0.120413	0.0716612	0.243918	0.348339	0.111213	0.164696	0.0032872	0.11183	0.4464
eubacterium plexicaudatum	0.0131074	0.664999	0.444357	0	0.00630517	0.0187541	0.0567537	0.013009	0.0836204	0.436482	1.32871	0.180868	0.130839	0.174578	0	0.243993	0.449611
roseburia faecis	0.0131074	0.228	0.240282	0.00326296	0.0126103	0.0218798	0.0693656	0.0292702	0.127103	0.130293	0.491046	0.130627	0.212613	0.138344	0	0.243993	0.314728
eubacterium sp.	0.258872	0.300833	0.118495	0.0489444	0.129256	0.306317	0.0851305	0.113829	0.444861	0.397394	0.259965	0.140675	0.157006	0.289865	0	0.237216	0.157364
anaerotruncus sp.	0.4391	0.0728332	0.694513	0.0195778	0.0662043	0.0531366	0	0.00650449	0.0602067	0.0618893	0.125168	0.0837353	0.307471	0.16799	0	0.155885	0.224806
pseudoflavonifractor spp.	0.0786447	0.0791665	0.118495	0.00978889	0.11034	0.11565	0.0409888	0.0682971	0.244172	0.104235	0.11875	0.288049	0.0719613	0.138344	0.0230104	0.318547	0.0770762
dehalobacterium spp.	0.0786447	0.0759999	0.0263322	0.0456815	0.0725095	0.0218798	0.0567537	0.00650449	0.17393	0.0521173	0.121959	0.130627	0.147194	0.16799	0.016436	0.260937	0.192691
erysipelatoclostridium clostridium ramosum	0	0	0	0	0.0126103	0.0218798	0	0.00975673	0.0167241	0	0.00320945	0.0234459	0.0130839	0.309628	0.0032872	0.528652	0
coprococcus catus	0.0327686	0.0664999	0.157993	0.00978889	0.0346784	0.0218798	0.0378358	0.0227657	0.18731	0.00977199	0.0385134	0.107181	0.232239	0.079054	0.00657441	0.0847199	0.321151
turicibacter spp.	0.00655372	0.0759999	0.230407	0	0.0126103	0.0812678	0.45403	0.198387	0.381309	0.120521	0.0866551	0.730171	0.0228968	0.0296452	0	0	0.0192691
paludibacter spp.	0.0688141	0.221666	0.0757052	0	0.163934	0.15941	0.0977425	0.0650449	0.224103	0.423453	0.17331	0.0770364	0.0556064	0.247044	0	0.220272	0.17021
pseudoflavonifractor bacteroides capillosus	0.0327686	0.0791665	0.223824	0.00652592	0.0567465	0.0375082	0.0346828	0.0227657	0.0602067	0.0488599	0.0898646	0.107181	0.107942	0.108699	0	0.420211	0.012846
parasporobacterium paucivorans	0	0.0981665	0.0230407	0	0	0.0343825	0.00945895	0.0162612	0.321102	0.00977199	0.0449323	0.472267	0.228968	0.0263513	0	0	0.0256921
lachnoclostridium clostridium hylemonae	0.298194	0.0316666	0.0329153	0.00326296	0.037831	0.0187541	0.00315298	0.013009	0.00334482	0.0162866	0.0738173	0.0267953	0.0196258	0.260219	0	0.399878	0.0417496
lachnoclostridium clostridium xylanolyticum	0.0589835	0.0474999	0.0592476	0.0391555	0.0598991	0.0250055	0.0725186	0.0162612	0.036793	0.019544	0.0256756	0.0133976	0.183174	0.16799	0.00986161	0.0643871	0.250498
lachnoclostridium eubacterium contortum	0	0	0	0	0	0	0	0	0	0	0	0	0	0.00329392	0.660728	0	0
citrobacter spp.	0	0.0285	0.00658306	0.0424185	0	0.0218798	0.0315298	0.123585	0.18731	0.791531	0.109121	0.475616	0.00654193	0.0461148	0	0.0677759	0
dorea formicigenerans	0.0196612	0.0569999	0.207366	0.00326296	0.0126103	0.00312568	0.0472947	0.0162612	0.113724	0.0162866	0.0994929	0.05694	0.0490645	0.0461148	0	0.271104	0.115614
anaerotruncus colihominis	0.0491529	0.0538332	0.157993	0	0.0126103	0	0.0126119	0.00975673	0.17393	0.0260586	0.125168	0.073687	0.107942	0.0889357	0.0032872	0.186384	0.0738647
blautia spp.	0.0262149	0.155166	0.141536	0	0.0126103	0.0187541	0.00315298	0.026018	0	0.0553746	0.330573	0.130627	0.0654193	0.0625844	0	0.166051	0.0802878
porphyromonas sp.	0.0393223	0.0854999	0.055956	0.0261037	0.0126103	0.0250055	0.0189179	0.0357747	0.0635515	0.0651466	0.160472	0.358387	0.0196258	0.0164696	0	0	0.0449611
lactococcus lactis	0.697972	0.718832	0.302821	0.290404	1.69294	0.0625137	0.0220709	0.026018	0.120413	0.0618893	0.202195	0.0971329	0.0588774	0.0988175	0.0788929	0.0609983	0.0417496
arthrobacter protophormiae	0	0	0	0	0	0	0	0	0	0	0	0.0200965	0	0	0.401039	0.00677759	0
enterococcus villorum	0	0.00316666	0	0.00326296	0	0	0	0.00325224	0.0133793	0	0.0064189	0.190916	0.0490645	0.0592905	0.0624569	0.0304992	0.00642302
acinetobacter genomosp. 3	0	0	0	0	0	0	0	0	0	0	0	0.39523	0	0	0	0	0
staphylococcus sciuri	0	0	0	0	0	0	0	0	0	0	0	0.0167471	0	0	0.374741	0	0
pseudobutyrivibrio fibrisolvens	0.0196612	0.0601666	0.207366	0.00978889	0.0441362	0.0312568	0.0441418	0.0227657	0.0668963	0.0358306	0.0802362	0.0602894	0.0752322	0.0592905	0.0032872	0.0711647	0.115614
blautia [ruminococcus] torques	0.206442	0	0	0	0.0157629	0	0	0	0	0	0	0	0	0.154814	0	0.223661	0
robinsoniella peoriensis	0.249042	0.1805	0.319278	0.00326296	0.725095	0.0375082	0.0157649	0	0.183965	0.019544	0.157263	0.0334941	0.0850451	0.0131757	0.0032872	0.203328	0.00963453
barnesiella spp.	0.0622604	0.889832	0.240282	0.427448	0.0693569	0.059388	0.119813	0.0162612	0.0167241	0.0423453	0.211824	0.0267953	0.0817742	0.0625844	0	0.016944	0.0642302
eubacterium ventriosum	0	0.0221666	0	0	0	0.0281312	0.0409888	0.0455314	0.00668963	0.0521173	0.0128378	0.110531	0.00654193	0.00988175	0.0262976	0.0101664	0.0578072
ruminococcus spp.	0.00983059	0.00316666	0.131661	0	0.0126103	0.00312568	0.00945895	0	0.0535171	0	0.064189	0.0267953	0.0130839	0.0263513	0	0.138941	0.00642302
spirochaeta spp.	0.00655372	0.0316666	0.00329153	0.00326296	0.0126103	0.0218798	0.0283768	0.0162612	0.0468274	0.0716612	0.028885	0.0703376	0.0261677	0.0527027	0.00657441	0.0237216	0.0256921
bacteroides xylanolyticus	0.00655372	0.019	0.0888713	0	0	0	0.0126119	0	0.0501723	0.0130293	0.0738173	0.0401929	0.0228968	0.0197635	0	0.0203328	0.0899223
butyricicoccus pullicaecorum	0.0163843	0.0158333	0.0394984	0.00978889	0.00945776	0.00937705	0.00315298	0.013009	0.0133793	0	0.0353039	0.0167471	0.0130839	0.0461148	0	0.0948863	0.0160576
eubacterium spp.	0	0.00316666	0.0757052	0.00978889	0.0315259	0.00312568	0.0882835	0.0585404	0.535171	0	0.0224661	0.0937835	0.0261677	0.0296452	0	0.0101664	0.0256921
oscillibacter ruminantium	0.0425992	0.136166	0.0855798	0.00652592	0.0346784	0.00312568	0.0283768	0.00650449	0.103689	0.0130293	0.0673984	0.0502412	0.0327097	0.039527	0	0.0237216	0.0289036
porphyromonas spp.	0.0262149	0.341999	0.263322	0.0228407	0.0630517	0.0843935	0.0819776	0.0520359	0.107034	0.114007	0.487836	0.0971329	0.0098129	0.0131757	0	0	0.0513842
coprococcus spp.	0.00983059	0.00316666	0.0296238	0.00652592	0.00630517	0.00312568	0.00315298	0	0.0167241	0	0.0128378	0.0368435	0.0686903	0.0164696	0	0.0372768	0.00642302
lachnoclostridium clostridium polysaccharolyticum	0.022938	0.0126666	0.0855798	0	0.0157629	0.00937705	0.00945895	0.0195135	0.0635515	0.0162866	0.0513512	0.0535906	0.0130839	0.0296452	0	0.0474432	0.0192691
parabacteroides distasonis	2.24465	0	0	0	0.81652	0	0	0	0	0	0.00320945	0.00669882	0	0	0.118339	0	0.00321151
marvinbryantia bryantella formatexigens	0.022938	0.0126666	0.0362068	0	0.0220681	0.00625137	0.00315298	0.00325224	0.0501723	0.00325733	0.0224661	0.0200965	0.0130839	0.0131757	0.0230104	0.0203328	0.0321151
kopriimonas spp.	0.0524298	0.0759999	0.055956	0	0.0252207	0.0562623	0.0536007	0.445557	0.0234137	0.478827	0.00320945	0.0468917	0	0.00988175	0	0.0440544	0.00642302
butyrivibrio crossotus	0.00983059	0.019	0.00987459	0.00326296	0.00945776	0.00312568	0.00315298	0	0	0.00325733	0.00320945	0.0100482	0.00654193	0.0131757	0.00986161	0.0304992	0.0256921
streptococcus spp.	0	0.0506666	0.00329153	0.00326296	0.00630517	0.0250055	0	0	0.0334482	0.00977199	0.028885	0.0334941	0.00327097	0.00658783	0.0230104	0.0101664	0.0160576
paraeggerthella eggerthella hongkongensis	0.00327686	0	0	0.00326296	0.00315259	0.0156284	0	0.00325224	0.00334482	0.00325733	0.0064189	0.0200965	0.00654193	0.0428209	0.0032872	0.016944	0
corynebacterium variabile	0	0	0	0	0	0	0	0	0	0	0	0	0	0	0.0887545	0	0
weissella hellenica	0	0	0	0	0	0	0	0	0	0	0	0.0435423	0	0	0.032872	0	0.00963453
acinetobacter calcoaceticus	0	0	0	0	0	0	0	0	0	0	0	0	0	0	0.0723185	0	0.012846
anaerostipes sp.	0	0.0791665	0.12837	0	0.0693569	0.00625137	0.0157649	0.00975673	0.00334482	0.029316	0.29206	0.0234459	0.0196258	0.00658783	0	0.0304992	0
gracilibacter spp.	0.00327686	0.00633332	0.00658306	0	0	0	0	0	0.00668963	0.00651466	0.00962835	0.0368435	0.00327097	0	0	0.033888	0
lachnoclostridium clostridium jejuense	0.00327686	0.0221666	0.0197492	0.00326296	0.0126103	0.00937705	0	0.0162612	0.0100345	0.00977199	0.00962835	0.0200965	0.00327097	0.0197635	0	0.0237216	0.00321151
intestinimonas butyriciproducens	0.00327686	0.019	0.0197492	0.00326296	0.00315259	0.0125027	0.00945895	0.00975673	0.137138	0.0130293	0.0320945	0.0301447	0.00654193	0.0197635	0	0.0033888	0.00321151
lachnoclostridium clostridium aldenense	0.0196612	0.0348333	0.00658306	0.00652592	0.0126103	0	0.0283768	0.00325224	0.0100345	0.00977199	0.00962835	0.0100482	0.0098129	0.00658783	0	0	0.0289036
candidatus dorea massiliensis	0	0	0.00329153	0	0	0	0.0157649	0.0325224	0.0903101	0.0912052	0.102702	0.0535906	0	0	0	0	0
lachnoclostridium clostridium bolteae	0.00655372	0	0.0164577	0	0	0.00312568	0.0189179	0	0.0200689	0	0.0385134	0.00334941	0.0294387	0	0	0	0.0160576
ruminococcus flavefaciens	0.0163843	0.0126666	0.0197492	0	0.00315259	0.0125027	0.00945895	0.00325224	0.0334482	0.00325733	0.0320945	0.0167471	0.0098129	0.00988175	0	0.0033888	0.00642302
blautia producta	0.00655372	0.00633332	0.00987459	0	0	0.00625137	0.0126119	0.0195135	0.0635515	0.00325733	0.0160472	0.0167471	0.00327097	0.00329392	0	0.0135552	0.00642302
clostridium sulfatireducens	0	0	0.0197492	0	0.00945776	0.00625137	0	0	0.0267585	0.00325733	0.0320945	0.0167471	0.00327097	0	0	0.0101664	0.00963453
pantoea agglomerans	0	0	0	0	0	0.0281312	0.00630597	0.00325224	0.00334482	0.00325733	0.00320945	0.0167471	0	0	0.0230104	0	0
sutterella sanguinus	0.27198	0.0253333	0	0	0	0	0	0	0	0	0	0	0	0	0	0	0
dielma clostridiaceae bacterium	0.0262149	0	0	0	0	0	0	0.0325224	0.0100345	0.0716612	0.0673984	0	0	0	0	0	0
